# Supplementary material for: Uncovering strain- and age-dependent innate immune responses to SARS-CoV-2 infection in air-liquid-interface cultured nasal epithelia
Source: iScience. 2024 May 17;27(6):110009. doi: 10.1016/j.isci.2024.110009 (PMC11166695; doi:10.1016/j.isci.2024.110009)
Supplement: Data S1. Output from Seurat FindAllmarkers to determine cell clusters, related to Figure 2A — Default parameters were used. [file mmc2.zip › Data S1/all_markers.tsv]

p_val	avg_log2FC	pct.1	pct.2	p_val_adj	cluster	gene
KRT13	0	2.94393001861066	0.806	0.513	0	Suprabasal	KRT13
S100A8	0	2.33753965217371	0.801	0.561	0	Suprabasal	S100A8
SERPINB4	0	2.19839360821475	0.935	0.418	0	Suprabasal	SERPINB4
SPRR1B	0	1.96539268295155	0.668	0.293	0	Suprabasal	SPRR1B
KRT16	0	1.72101783060832	0.451	0.127	0	Suprabasal	KRT16
LY6D	0	1.6702450341472	0.79	0.476	0	Suprabasal	LY6D
SPINK5	0	1.65749083749099	0.697	0.372	0	Suprabasal	SPINK5
S100A9	0	1.6366640764787	0.987	0.886	0	Suprabasal	S100A9
FABP5	0	1.58706968198081	0.986	0.828	0	Suprabasal	FABP5
KRT4	0	1.57447179733981	0.858	0.567	0	Suprabasal	KRT4
CSTA	0	1.56892364398235	0.987	0.678	0	Suprabasal	CSTA
MT1X	0	1.45102096400171	0.924	0.566	0	Suprabasal	MT1X
UPK3BL1	0	1.43222974792511	0.806	0.449	0	Suprabasal	UPK3BL1
GPX2	0	1.4143111166544	0.942	0.421	0	Suprabasal	GPX2
SERPINB3	0	1.38675249518182	0.999	0.926	0	Suprabasal	SERPINB3
SERPINB1	0	1.37719321995188	0.844	0.612	0	Suprabasal	SERPINB1
KRT6A	0	1.34100422004776	0.94	0.632	0	Suprabasal	KRT6A
TXN	0	1.23493855440725	0.998	0.949	0	Suprabasal	TXN
S100A14	0	1.18371124124412	0.99	0.696	0	Suprabasal	S100A14
GLTP	0	1.12060495663366	0.917	0.583	0	Suprabasal	GLTP
CCND1	0	1.11224180229985	0.958	0.692	0	Suprabasal	CCND1
KRT5	0	1.0410744277683	0.958	0.619	0	Suprabasal	KRT5
LYPD3	0	1.04082950868975	0.725	0.199	0	Suprabasal	LYPD3
HSPB1	0	1.02816382270896	0.999	0.939	0	Suprabasal	HSPB1
IL1RN	0	1.01352918885774	0.608	0.259	0	Suprabasal	IL1RN
AQP3	0	0.993620556832154	0.993	0.91	0	Suprabasal	AQP3
DSP	0	0.97335187361775	0.97	0.802	0	Suprabasal	DSP
CLCA4	0	0.901629286721541	0.468	0.105	0	Suprabasal	CLCA4
SERPINB13	0	0.880328198792094	0.744	0.288	0	Suprabasal	SERPINB13
CRABP2	0	0.876491334139969	0.557	0.305	0	Suprabasal	CRABP2
S100A16	0	0.875387290999898	0.977	0.688	0	Suprabasal	S100A16
SFN	0	0.866822631940784	0.967	0.649	0	Suprabasal	SFN
RPS18	0	0.822570298019516	0.999	0.988	0	Suprabasal	RPS18
S100A7	0	0.800555374159483	0.149	0.032	0	Suprabasal	S100A7
UPK1B	0	0.790260634301001	0.892	0.566	0	Suprabasal	UPK1B
DAPL1	0	0.752489335793292	0.859	0.449	0	Suprabasal	DAPL1
TMPRSS11D	0	0.735567806997555	0.76	0.279	0	Suprabasal	TMPRSS11D
GAS5	0	0.730544775968888	0.972	0.734	0	Suprabasal	GAS5
SNHG29	0	0.730154124690606	0.983	0.825	0	Suprabasal	SNHG29
EPAS1	0	0.727709911209	0.956	0.625	0	Suprabasal	EPAS1
KRT19	0	0.725935623222096	1	0.987	0	Suprabasal	KRT19
AKR1C2	0	0.70436407986028	0.947	0.657	0	Suprabasal	AKR1C2
S100A2	0	0.700770328923255	0.994	0.89	0	Suprabasal	S100A2
NFE2L2	0	0.696148216205003	0.98	0.858	0	Suprabasal	NFE2L2
PI3	0	0.685786495112599	0.615	0.406	0	Suprabasal	PI3
KLK11	0	0.675551243783181	0.941	0.559	0	Suprabasal	KLK11
PKP1	0	0.661484384330467	0.751	0.294	0	Suprabasal	PKP1
RPS2	0	0.653663520071921	0.999	0.98	0	Suprabasal	RPS2
RPS12	0	0.647265187175229	0.999	0.98	0	Suprabasal	RPS12
RPL18	0	0.646407222613562	0.997	0.964	0	Suprabasal	RPL18
TKT	0	0.645306340362078	0.967	0.771	0	Suprabasal	TKT
GSTA4	0	0.644837869045328	0.745	0.308	0	Suprabasal	GSTA4
RPS3	0	0.644009571199016	0.998	0.956	0	Suprabasal	RPS3
CLCA2	0	0.643808348792978	0.718	0.234	0	Suprabasal	CLCA2
RPLP0	0	0.635029845587278	0.998	0.961	0	Suprabasal	RPLP0
SPRR2D	0	0.6343361977733	0.162	0.053	0	Suprabasal	SPRR2D
RPS4X	0	0.629417215165339	0.997	0.975	0	Suprabasal	RPS4X
AKR1B10	0	0.62754287097666	0.744	0.413	0	Suprabasal	AKR1B10
DSC3	0	0.624543688977125	0.753	0.371	0	Suprabasal	DSC3
RPL12	0	0.621606205486946	0.997	0.964	0	Suprabasal	RPL12
SLC9A3R1	0	0.618115599173421	0.962	0.771	0	Suprabasal	SLC9A3R1
ADH7	0	0.618102756942646	0.921	0.623	0	Suprabasal	ADH7
TRIM7	0	0.618034487340873	0.815	0.4	0	Suprabasal	TRIM7
RPL28	0	0.617558232374981	0.999	0.983	0	Suprabasal	RPL28
RPL18A	0	0.615581870935719	0.997	0.97	0	Suprabasal	RPL18A
RPL36A	0	0.608207121156592	0.994	0.916	0	Suprabasal	RPL36A
RPL3	0	0.603296056809596	0.998	0.975	0	Suprabasal	RPL3
SDC1	0	0.600309200600269	0.906	0.61	0	Suprabasal	SDC1
RPS5	0	0.598495973759676	0.994	0.939	0	Suprabasal	RPS5
CSTB	0	0.596326776229492	0.998	0.96	0	Suprabasal	CSTB
DSG3	0	0.595242411673748	0.555	0.211	0	Suprabasal	DSG3
RPS23	0	0.59301800597154	0.998	0.968	0	Suprabasal	RPS23
RPL7	0	0.591496420459817	0.996	0.951	0	Suprabasal	RPL7
RPL35	0	0.589045499009947	0.996	0.935	0	Suprabasal	RPL35
LGALS7B	0	0.588641575854723	0.746	0.367	0	Suprabasal	LGALS7B
POLD4	0	0.587178075992778	0.911	0.59	0	Suprabasal	POLD4
RPL10A	0	0.583690006691318	0.996	0.965	0	Suprabasal	RPL10A
RPL29	0	0.581651690760843	0.997	0.973	0	Suprabasal	RPL29
RPL32	0	0.581141312461497	0.998	0.975	0	Suprabasal	RPL32
NRARP	0	0.580127356509187	0.571	0.165	0	Suprabasal	NRARP
RHOV	0	0.579879527731262	0.759	0.307	0	Suprabasal	RHOV
RPL10	0	0.573886578943095	0.999	0.983	0	Suprabasal	RPL10
RPS6	0	0.5701443196079	0.998	0.977	0	Suprabasal	RPS6
RPL37A	0	0.56905372930423	0.998	0.968	0	Suprabasal	RPL37A
RPS17	0	0.568074281067215	0.993	0.931	0	Suprabasal	RPS17
RPL8	0	0.56459195269958	0.998	0.971	0	Suprabasal	RPL8
RACK1	0	0.563210521600372	0.995	0.946	0	Suprabasal	RACK1
KRT17	0	0.5615188867489	0.929	0.794	0	Suprabasal	KRT17
RPS24	0	0.558620066137785	0.998	0.976	0	Suprabasal	RPS24
RPL27A	0	0.557331248120691	0.998	0.971	0	Suprabasal	RPL27A
ARL4D	0	0.554993583158598	0.655	0.297	0	Suprabasal	ARL4D
RPL26	0	0.55276902663454	0.998	0.974	0	Suprabasal	RPL26
RPL39	0	0.546530264973671	0.997	0.96	0	Suprabasal	RPL39
RPL23	0	0.545629951302433	0.995	0.953	0	Suprabasal	RPL23
DBI	0	0.545028153099823	0.988	0.881	0	Suprabasal	DBI
CYP26A1	0	0.54178542184675	0.388	0.173	0	Suprabasal	CYP26A1
RPL7A	0	0.538705666880214	0.999	0.98	0	Suprabasal	RPL7A
IVL	0	0.537120783790292	0.235	0.068	0	Suprabasal	IVL
SLC25A6	0	0.535768894816998	0.983	0.838	0	Suprabasal	SLC25A6
RPS3A	0	0.534027720380732	0.997	0.975	0	Suprabasal	RPS3A
TACSTD2	0	0.527749960068688	0.992	0.896	0	Suprabasal	TACSTD2
RPS28	0	0.524150045922781	0.997	0.968	0	Suprabasal	RPS28
RPL37	0	0.523376062363572	0.997	0.967	0	Suprabasal	RPL37
JUP	0	0.522975151746448	0.912	0.657	0	Suprabasal	JUP
RPL6	0	0.521839490255804	0.998	0.966	0	Suprabasal	RPL6
RPS9	0	0.518263867865437	0.996	0.956	0	Suprabasal	RPS9
RPS8	0	0.516359408609635	0.998	0.986	0	Suprabasal	RPS8
RPL5	0	0.516155551391222	0.995	0.954	0	Suprabasal	RPL5
PERP	0	0.515089674426419	0.997	0.939	0	Suprabasal	PERP
RPSA	0	0.512869856399305	0.995	0.947	0	Suprabasal	RPSA
MGST1	0	0.512418491497796	0.985	0.802	0	Suprabasal	MGST1
RPS15A	0	0.511638534183362	0.997	0.964	0	Suprabasal	RPS15A
NACA	0	0.509493547104335	0.996	0.946	0	Suprabasal	NACA
SLC25A5	0	0.509176389133334	0.981	0.84	0	Suprabasal	SLC25A5
RPL13A	0	0.507523020038928	0.999	0.985	0	Suprabasal	RPL13A
RPS21	0	0.507348867756575	0.994	0.931	0	Suprabasal	RPS21
RPL14	0	0.505149076747679	0.996	0.952	0	Suprabasal	RPL14
ATP1B3	0	0.505057501640546	0.972	0.678	0	Suprabasal	ATP1B3
RPS14	0	0.501841136827683	0.998	0.982	0	Suprabasal	RPS14
RPLP1	0	0.498468006870879	0.999	0.992	0	Suprabasal	RPLP1
CHP2	0	0.497694753556547	0.627	0.189	0	Suprabasal	CHP2
FAM162A	0	0.497634455513175	0.913	0.684	0	Suprabasal	FAM162A
RPL13	0	0.49512732380745	0.999	0.992	0	Suprabasal	RPL13
EMP2	0	0.49351067184744	0.942	0.725	0	Suprabasal	EMP2
RPL17	0	0.492086865910965	0.998	0.974	0	Suprabasal	RPL17
EEF1B2	0	0.490819305465322	0.99	0.903	0	Suprabasal	EEF1B2
RPL30	0	0.489783046095506	0.998	0.97	0	Suprabasal	RPL30
RPL21	0	0.486086659277194	0.996	0.964	0	Suprabasal	RPL21
UQCRH	0	0.48454392541551	0.983	0.856	0	Suprabasal	UQCRH
RPLP2	0	0.484517862166094	0.997	0.96	0	Suprabasal	RPLP2
LMO4	0	0.484377251987407	0.93	0.692	0	Suprabasal	LMO4
RPS15	0	0.482579981257189	0.997	0.967	0	Suprabasal	RPS15
RPS7	0	0.482389755639145	0.997	0.967	0	Suprabasal	RPS7
RPS13	0	0.48000325103431	0.996	0.967	0	Suprabasal	RPS13
RBP1	0	0.478944008696283	0.75	0.371	0	Suprabasal	RBP1
RPS29	0	0.471612706432066	0.996	0.954	0	Suprabasal	RPS29
LAD1	0	0.470525439429994	0.729	0.37	0	Suprabasal	LAD1
LGALS7	0	0.469882247846353	0.591	0.26	0	Suprabasal	LGALS7
RPL9	0	0.467348238919356	0.997	0.966	0	Suprabasal	RPL9
SNHG8	0	0.467181703520863	0.923	0.646	0	Suprabasal	SNHG8
RPL11	0	0.466912812079602	0.999	0.98	0	Suprabasal	RPL11
KLF5	0	0.466619738018673	0.976	0.834	0	Suprabasal	KLF5
PHLDA2	0	0.461387029146967	0.792	0.532	0	Suprabasal	PHLDA2
SERPINB5	0	0.460548403473143	0.864	0.573	0	Suprabasal	SERPINB5
KRT6B	0	0.455602117743088	0.24	0.094	0	Suprabasal	KRT6B
RPS16	0	0.454960782407031	0.995	0.961	0	Suprabasal	RPS16
RPS19	0	0.452834683910146	0.998	0.978	0	Suprabasal	RPS19
BHLHE40	0	0.452247289017826	0.865	0.556	0	Suprabasal	BHLHE40
AKR1C3	0	0.45198745900697	0.948	0.755	0	Suprabasal	AKR1C3
SPRR2A	0	0.450765950850832	0.14	0.06	0	Suprabasal	SPRR2A
RPL4	0	0.449687860549655	0.992	0.92	0	Suprabasal	RPL4
BTG2	0	0.448607130903774	0.908	0.712	0	Suprabasal	BTG2
RPL23A	0	0.440872296903399	0.997	0.961	0	Suprabasal	RPL23A
TMEM40	0	0.440358710745852	0.718	0.356	0	Suprabasal	TMEM40
GBP6	0	0.440089675566552	0.471	0.17	0	Suprabasal	GBP6
FAM83A	0	0.439847355991765	0.658	0.357	0	Suprabasal	FAM83A
RPL19	0	0.439627264248862	0.998	0.974	0	Suprabasal	RPL19
EEF1G	0	0.436901877134872	0.994	0.934	0	Suprabasal	EEF1G
RPL36	0	0.436573140436974	0.996	0.961	0	Suprabasal	RPL36
NOTCH3	0	0.432572517649222	0.631	0.202	0	Suprabasal	NOTCH3
RPL34	0	0.43229495752558	0.998	0.968	0	Suprabasal	RPL34
RPL27	0	0.428933737242769	0.994	0.937	0	Suprabasal	RPL27
PYCARD	0	0.425803226270447	0.939	0.744	0	Suprabasal	PYCARD
CD44	0	0.421438464583374	0.852	0.477	0	Suprabasal	CD44
SBSN	0	0.421246024666933	0.164	0.018	0	Suprabasal	SBSN
RPL15	0	0.421110799672245	0.998	0.978	0	Suprabasal	RPL15
HMGA1	0	0.420898117090394	0.901	0.598	0	Suprabasal	HMGA1
NECTIN1	0	0.419377399503888	0.7	0.331	0	Suprabasal	NECTIN1
TPT1	0	0.418957500974362	0.999	0.989	0	Suprabasal	TPT1
GAS1	0	0.418730017614393	0.414	0.127	0	Suprabasal	GAS1
TSC22D1	0	0.416863408702013	0.932	0.764	0	Suprabasal	TSC22D1
ZBTB44	0	0.41525951224823	0.813	0.545	0	Suprabasal	ZBTB44
PTN	0	0.414632115127637	0.544	0.277	0	Suprabasal	PTN
PDCD4	0	0.414074041234343	0.901	0.679	0	Suprabasal	PDCD4
EEF2	0	0.413056506888159	0.985	0.881	0	Suprabasal	EEF2
RAP2B	0	0.411284275370423	0.775	0.453	0	Suprabasal	RAP2B
BTF3	0	0.410816414894008	0.991	0.912	0	Suprabasal	BTF3
PABPC1	0	0.408963424726371	0.987	0.866	0	Suprabasal	PABPC1
NME2	0	0.408682876621835	0.988	0.889	0	Suprabasal	NME2
RPS11	0	0.4079117023983	0.997	0.965	0	Suprabasal	RPS11
RPL35A	0	0.406974106066987	0.996	0.961	0	Suprabasal	RPL35A
CTNND1	0	0.405468710369214	0.897	0.671	0	Suprabasal	CTNND1
RPS25	0	0.403534988142852	0.995	0.95	0	Suprabasal	RPS25
SPON2	0	0.40229291735384	0.728	0.427	0	Suprabasal	SPON2
RPS27A	0	0.40095383098947	0.998	0.979	0	Suprabasal	RPS27A
MYCBP2	0	0.397303329072925	0.822	0.547	0	Suprabasal	MYCBP2
RPS27	0	0.394178654126573	0.997	0.977	0	Suprabasal	RPS27
RPL22	0	0.393390611752338	0.994	0.935	0	Suprabasal	RPL22
RPS10	0	0.391723909935512	0.98	0.861	0	Suprabasal	RPS10
ATP5F1D	0	0.390173622038914	0.975	0.83	0	Suprabasal	ATP5F1D
EEF1A1	0	0.390031361573631	1	0.996	0	Suprabasal	EEF1A1
S100A11	0	0.387382428690667	1	0.994	0	Suprabasal	S100A11
RPL24	0	0.382829155789396	0.995	0.956	0	Suprabasal	RPL24
DSC2	0	0.381349380980222	0.401	0.179	0	Suprabasal	DSC2
ZNF750	0	0.379235818123903	0.604	0.232	0	Suprabasal	ZNF750
RHCG	0	0.378861737399843	0.125	0.015	0	Suprabasal	RHCG
XIST	0	0.3777395008098	0.563	0.358	0	Suprabasal	XIST
RPL31	0	0.376806339469005	0.991	0.933	0	Suprabasal	RPL31
CAPNS2	0	0.376796598915578	0.519	0.197	0	Suprabasal	CAPNS2
GAPDH	0	0.376113987642613	0.994	0.916	0	Suprabasal	GAPDH
JAG1	0	0.375422658927042	0.776	0.475	0	Suprabasal	JAG1
CHCHD10	0	0.375046803632935	0.939	0.736	0	Suprabasal	CHCHD10
CSRP2	0	0.367051485007614	0.647	0.355	0	Suprabasal	CSRP2
CLDN1	0	0.366586682065978	0.811	0.509	0	Suprabasal	CLDN1
CPA4	0	0.365703480457523	0.34	0.149	0	Suprabasal	CPA4
PTPRZ1	0	0.365198986225146	0.818	0.482	0	Suprabasal	PTPRZ1
CD81	0	0.364987505042142	0.972	0.824	0	Suprabasal	CD81
ATP5MC3	0	0.363283861940354	0.982	0.854	0	Suprabasal	ATP5MC3
RPS20	0	0.35757965903951	0.993	0.94	0	Suprabasal	RPS20
EIF3E	0	0.355591178513344	0.97	0.832	0	Suprabasal	EIF3E
RAB38	0	0.354791689239434	0.645	0.363	0	Suprabasal	RAB38
PPP1R14B	0	0.353302768656464	0.955	0.717	0	Suprabasal	PPP1R14B
UGT2A1	0	0.351708454111137	0.468	0.234	0	Suprabasal	UGT2A1
SERBP1	0	0.350979308679175	0.983	0.872	0	Suprabasal	SERBP1
FAT2	0	0.350837689200237	0.639	0.271	0	Suprabasal	FAT2
COX4I1	0	0.34936563288286	0.99	0.92	0	Suprabasal	COX4I1
AHNAK	0	0.348700478790694	0.965	0.817	0	Suprabasal	AHNAK
NSG1	0	0.348688474433201	0.557	0.207	0	Suprabasal	NSG1
MYC	0	0.345620228355068	0.6	0.281	0	Suprabasal	MYC
EIF3K	0	0.344914883411318	0.981	0.87	0	Suprabasal	EIF3K
MPZL2	0	0.341879496662405	0.841	0.567	0	Suprabasal	MPZL2
RAB10	0	0.341856247883168	0.899	0.712	0	Suprabasal	RAB10
CTSC	0	0.34152621554046	0.89	0.626	0	Suprabasal	CTSC
CLTB	0	0.340805644958527	0.908	0.756	0	Suprabasal	CLTB
ID1	0	0.337905660512274	0.944	0.76	0	Suprabasal	ID1
PPIA	0	0.332552472242489	0.991	0.887	0	Suprabasal	PPIA
RAPGEFL1	0	0.332445834523726	0.669	0.342	0	Suprabasal	RAPGEFL1
MT-CO3	0	0.332220714392905	0.994	0.981	0	Suprabasal	MT-CO3
SNHG5	0	0.331648656609018	0.868	0.641	0	Suprabasal	SNHG5
TSPO	0	0.330530977982576	0.988	0.878	0	Suprabasal	TSPO
FOXN3	0	0.330126096695073	0.835	0.542	0	Suprabasal	FOXN3
PKP3	0	0.329037277178951	0.731	0.466	0	Suprabasal	PKP3
EIF3H	0	0.326684737627174	0.95	0.744	0	Suprabasal	EIF3H
FMO2	0	0.32582171055754	0.262	0.13	0	Suprabasal	FMO2
UBA52	0	0.325459195260647	0.995	0.943	0	Suprabasal	UBA52
PITX1	0	0.325334099142945	0.872	0.688	0	Suprabasal	PITX1
SLC38A2	0	0.323597197549566	0.889	0.609	0	Suprabasal	SLC38A2
ADAM28	0	0.323285776725725	0.625	0.282	0	Suprabasal	ADAM28
PROM2	0	0.321436247943068	0.607	0.283	0	Suprabasal	PROM2
A4GALT	0	0.318374951322291	0.866	0.575	0	Suprabasal	A4GALT
TMPRSS4	0	0.318056903087273	0.827	0.551	0	Suprabasal	TMPRSS4
F3	0	0.314137090523958	0.955	0.727	0	Suprabasal	F3
ARPC2	0	0.311074928474998	0.981	0.847	0	Suprabasal	ARPC2
MBD2	0	0.307141236483684	0.845	0.621	0	Suprabasal	MBD2
VDAC2	0	0.306931906607385	0.956	0.794	0	Suprabasal	VDAC2
ALDH3A1	0	0.305534648620851	0.953	0.78	0	Suprabasal	ALDH3A1
MPST	0	0.305252810039906	0.845	0.566	0	Suprabasal	MPST
HES1	0	0.301821219246867	0.849	0.677	0	Suprabasal	HES1
PPA1	0	0.301424108056507	0.947	0.733	0	Suprabasal	PPA1
ZFAS1	0	0.300262062743444	0.972	0.836	0	Suprabasal	ZFAS1
RNF168	0	0.299199813310152	0.575	0.343	0	Suprabasal	RNF168
FGFR3	0	0.298716333301614	0.705	0.398	0	Suprabasal	FGFR3
CALML3	0	0.296031761175849	0.425	0.171	0	Suprabasal	CALML3
PTMS	0	0.29408324006276	0.964	0.696	0	Suprabasal	PTMS
RPL41	0	0.292105049595762	1	0.995	0	Suprabasal	RPL41
CYP4F3	0	0.29209429342655	0.476	0.147	0	Suprabasal	CYP4F3
TM4SF1	0	0.290167181506608	0.748	0.469	0	Suprabasal	TM4SF1
COMTD1	0	0.289798348824882	0.686	0.39	0	Suprabasal	COMTD1
CD36	0	0.289327303525794	0.487	0.207	0	Suprabasal	CD36
ACTG1	0	0.287796191619544	0.996	0.944	0	Suprabasal	ACTG1
MTSS1	0	0.28431404714072	0.714	0.418	0	Suprabasal	MTSS1
NPM1	0	0.284124614540597	0.985	0.885	0	Suprabasal	NPM1
SAMD9	0	0.283788746837757	0.642	0.502	0	Suprabasal	SAMD9
POLR1D	0	0.283291953032291	0.946	0.772	0	Suprabasal	POLR1D
ALDH3B2	0	0.282389628891926	0.439	0.127	0	Suprabasal	ALDH3B2
EIF4EBP1	0	0.279473426061405	0.551	0.302	0	Suprabasal	EIF4EBP1
PTPN13	0	0.279322583537637	0.754	0.52	0	Suprabasal	PTPN13
OAT	0	0.278674721429928	0.809	0.567	0	Suprabasal	OAT
TPD52L1	0	0.278353382429217	0.801	0.522	0	Suprabasal	TPD52L1
CLEC2B	0	0.278114293076706	0.49	0.292	0	Suprabasal	CLEC2B
MT-CO1	0	0.273730114721245	0.993	0.975	0	Suprabasal	MT-CO1
SLC38A1	0	0.273580245096199	0.758	0.503	0	Suprabasal	SLC38A1
PGM2	0	0.272516991890565	0.58	0.304	0	Suprabasal	PGM2
TMEM213	0	0.271879132505793	0.323	0.171	0	Suprabasal	TMEM213
SLC25A3	0	0.270664739948082	0.98	0.86	0	Suprabasal	SLC25A3
CD9	0	0.270483993598683	0.992	0.907	0	Suprabasal	CD9
MGST2	0	0.270344197345997	0.9	0.703	0	Suprabasal	MGST2
UQCRB	0	0.26944680705979	0.983	0.889	0	Suprabasal	UQCRB
PLP2	0	0.268584086413676	0.892	0.603	0	Suprabasal	PLP2
SREBF1	0	0.267822293447928	0.706	0.436	0	Suprabasal	SREBF1
RPL22L1	0	0.267801653667844	0.872	0.683	0	Suprabasal	RPL22L1
CEBPD	0	0.265091651886967	0.956	0.782	0	Suprabasal	CEBPD
SUSD4	0	0.262473648896694	0.497	0.193	0	Suprabasal	SUSD4
APRT	0	0.259800119924409	0.958	0.808	0	Suprabasal	APRT
ELL2	0	0.25965060997288	0.745	0.478	0	Suprabasal	ELL2
EGFR	0	0.255064997623062	0.769	0.514	0	Suprabasal	EGFR
NEAT1	0	0.252451302137237	0.98	0.914	0	Suprabasal	NEAT1
RPS26	0	0.252270896770326	0.99	0.915	0	Suprabasal	RPS26
PGD	0	0.252184983026757	0.767	0.536	0	Suprabasal	PGD
NOTCH1	0	0.251758356929571	0.58	0.293	0	Suprabasal	NOTCH1
TIMP3	0	0.251656982337009	0.526	0.249	0	Suprabasal	TIMP3
LRATD1	0	0.250925082142126	0.704	0.425	0	Suprabasal	LRATD1
SCD	0	0.250387142099166	0.614	0.37	0	Suprabasal	SCD
S100A10	1.50924666948843e-285	0.428268645026878	0.971	0.877	4.08492703563738e-281	Suprabasal	S100A10
SPRR3	5.70663091771041e-05	0.693680878008791	0.271	0.274	1	Suprabasal	SPRR3
SCGB1A1	0	2.18832715762518	0.931	0.675	0	Secretory-1	SCGB1A1
AQP5	0	1.85448544459525	0.992	0.582	0	Secretory-1	AQP5
FAM3D	0	1.71376979065121	0.992	0.398	0	Secretory-1	FAM3D
SERPINB31	0	1.53956539676904	0.999	0.929	0	Secretory-1	SERPINB3
ADH1C	0	1.39761912809967	0.896	0.328	0	Secretory-1	ADH1C
UPK1B1	0	1.37819224290947	0.975	0.564	0	Secretory-1	UPK1B
SLPI	0	1.33753195370354	1	0.972	0	Secretory-1	SLPI
CXCL17	0	1.27778127830824	0.997	0.579	0	Secretory-1	CXCL17
S100A4	0	1.23052562831505	0.964	0.753	0	Secretory-1	S100A4
CYP2F1	0	1.19702641642346	0.974	0.385	0	Secretory-1	CYP2F1
CXCL1	0	1.19256046428833	0.838	0.451	0	Secretory-1	CXCL1
KRT7	0	1.14968860111471	0.985	0.512	0	Secretory-1	KRT7
F31	0	1.07993908823648	0.994	0.729	0	Secretory-1	F3
CLDN4	0	1.06948661162963	0.984	0.685	0	Secretory-1	CLDN4
MSLN	0	1.0433786663327	0.736	0.262	0	Secretory-1	MSLN
PRSS23	0	1.02262434314207	0.989	0.737	0	Secretory-1	PRSS23
GCHFR	0	1.00765369179424	0.957	0.577	0	Secretory-1	GCHFR
CLDN10	0	0.978828312404364	0.783	0.293	0	Secretory-1	CLDN10
RDH10	0	0.963117058203099	0.92	0.483	0	Secretory-1	RDH10
PI31	0	0.955275243440173	0.892	0.368	0	Secretory-1	PI3
AGR2	0	0.950353163139382	0.999	0.851	0	Secretory-1	AGR2
SLC26A2	0	0.949193235880006	0.834	0.401	0	Secretory-1	SLC26A2
EDN2	0	0.902966479817831	0.383	0.238	0	Secretory-1	EDN2
WFDC2	0	0.858256471090744	0.999	0.879	0	Secretory-1	WFDC2
VSIG2	0	0.854582137220027	0.822	0.28	0	Secretory-1	VSIG2
KRT41	0	0.841902865090795	0.908	0.569	0	Secretory-1	KRT4
BPIFB1	0	0.833298307758305	0.8	0.509	0	Secretory-1	BPIFB1
EPAS11	0	0.829342808584628	0.966	0.636	0	Secretory-1	EPAS1
TMEM2131	0	0.811631283168932	0.574	0.134	0	Secretory-1	TMEM213
ID11	0	0.807017020012148	0.951	0.766	0	Secretory-1	ID1
FOS	0	0.791627934685196	0.962	0.805	0	Secretory-1	FOS
SOX4	0	0.788132250188931	0.97	0.784	0	Secretory-1	SOX4
BTG1	0	0.783209768537435	0.964	0.735	0	Secretory-1	BTG1
STARD10	0	0.782232134990371	0.929	0.572	0	Secretory-1	STARD10
CXCL8	0	0.780327368827867	0.461	0.252	0	Secretory-1	CXCL8
IER3	0	0.772357275514679	0.92	0.63	0	Secretory-1	IER3
BTG21	0	0.770121114948295	0.902	0.72	0	Secretory-1	BTG2
ZFP36L1	0	0.764334145946083	0.988	0.826	0	Secretory-1	ZFP36L1
ELF3	0	0.763491921461603	0.998	0.802	0	Secretory-1	ELF3
S100P	0	0.753395481811598	0.947	0.594	0	Secretory-1	S100P
KRT18	0	0.741264479017161	0.998	0.904	0	Secretory-1	KRT18
LYPD2	0	0.740924495588331	0.97	0.616	0	Secretory-1	LYPD2
CLIC3	0	0.690914606254634	0.72	0.323	0	Secretory-1	CLIC3
MGST11	0	0.687559529343958	0.994	0.808	0	Secretory-1	MGST1
ADIRF	0	0.683985860549767	0.908	0.602	0	Secretory-1	ADIRF
TACSTD21	0	0.683386223771695	0.998	0.899	0	Secretory-1	TACSTD2
RIMS1	0	0.676424862448005	0.65	0.18	0	Secretory-1	RIMS1
CDC42EP5	0	0.67454172321495	0.823	0.395	0	Secretory-1	CDC42EP5
NDRG2	0	0.672611601288984	0.858	0.446	0	Secretory-1	NDRG2
NIBAN1	0	0.66175237489594	0.734	0.343	0	Secretory-1	NIBAN1
B4GALT5	0	0.659420927161592	0.9	0.535	0	Secretory-1	B4GALT5
MDK	0	0.653603225092543	0.948	0.652	0	Secretory-1	MDK
CD55	0	0.648559902055198	0.845	0.44	0	Secretory-1	CD55
PIGR	0	0.647956296468175	0.777	0.449	0	Secretory-1	PIGR
JUN	0	0.646037350639125	0.994	0.868	0	Secretory-1	JUN
CRACR2B	0	0.631199138288652	0.772	0.283	0	Secretory-1	CRACR2B
S100A6	0	0.627888142904689	1	0.988	0	Secretory-1	S100A6
CHL1	0	0.620919097426644	0.788	0.349	0	Secretory-1	CHL1
KLK111	0	0.615082712335183	0.911	0.578	0	Secretory-1	KLK11
GABRP	0	0.61238692063503	0.844	0.381	0	Secretory-1	GABRP
SLC6A14	0	0.608118041344317	0.795	0.345	0	Secretory-1	SLC6A14
TXNIP	0	0.606474269300457	0.993	0.878	0	Secretory-1	TXNIP
SERPINB11	0	0.59888899049124	0.52	0.131	0	Secretory-1	SERPINB11
CDKN1C	0	0.596702048902545	0.576	0.244	0	Secretory-1	CDKN1C
FOXN31	0	0.58825424060997	0.876	0.546	0	Secretory-1	FOXN3
TM4SF11	0	0.587533601732715	0.684	0.49	0	Secretory-1	TM4SF1
ID4	0	0.585840363629184	0.587	0.226	0	Secretory-1	ID4
A4GALT1	0	0.583948320114183	0.901	0.58	0	Secretory-1	A4GALT
SELENBP1	0	0.583480772346923	0.888	0.496	0	Secretory-1	SELENBP1
CP	0	0.582095017835973	0.714	0.314	0	Secretory-1	CP
IER2	0	0.577586435188036	0.974	0.835	0	Secretory-1	IER2
LINC02185	0	0.577050513612398	0.534	0.158	0	Secretory-1	LINC02185
TMEM165	0	0.574560417076857	0.94	0.736	0	Secretory-1	TMEM165
CCN1	0	0.564784765891547	0.793	0.579	0	Secretory-1	CCN1
CTSC1	0	0.564236163877986	0.945	0.627	0	Secretory-1	CTSC
SLC12A2	0	0.563272869289654	0.8	0.409	0	Secretory-1	SLC12A2
ALDH1A1	0	0.562121688541689	0.997	0.839	0	Secretory-1	ALDH1A1
UGT2A11	0	0.562058324825327	0.572	0.225	0	Secretory-1	UGT2A1
CD63	0	0.561188635767095	0.999	0.896	0	Secretory-1	CD63
NOS2	0	0.561037393288515	0.366	0.107	0	Secretory-1	NOS2
LMTK3	0	0.555521889009674	0.754	0.404	0	Secretory-1	LMTK3
RHOB	0	0.549176992120907	0.77	0.5	0	Secretory-1	RHOB
PTN1	0	0.546843451084163	0.539	0.287	0	Secretory-1	PTN
SLC9A3R2	0	0.544889233623298	0.818	0.474	0	Secretory-1	SLC9A3R2
TMEM205	0	0.538135161765156	0.893	0.596	0	Secretory-1	TMEM205
FBP1	0	0.537456422521236	0.588	0.205	0	Secretory-1	FBP1
KLF6	0	0.535317230267266	0.907	0.711	0	Secretory-1	KLF6
TSHZ2	0	0.534786228499395	0.878	0.598	0	Secretory-1	TSHZ2
VMO1	0	0.531892454275266	0.915	0.451	0	Secretory-1	VMO1
HEY1	0	0.529339605638852	0.536	0.195	0	Secretory-1	HEY1
KLF51	0	0.522240469110452	0.988	0.837	0	Secretory-1	KLF5
NCOA4	0	0.521240788322701	0.873	0.597	0	Secretory-1	NCOA4
CLINT1	0	0.51989537073585	0.954	0.73	0	Secretory-1	CLINT1
VMP1	0	0.519798356171319	0.952	0.765	0	Secretory-1	VMP1
EPHX1	0	0.519132368698301	0.97	0.76	0	Secretory-1	EPHX1
RAB25	0	0.512123732985449	0.968	0.768	0	Secretory-1	RAB25
XBP1	0	0.509239115172982	0.839	0.517	0	Secretory-1	XBP1
KIAA1324	0	0.509065331533205	0.567	0.158	0	Secretory-1	KIAA1324
LMO41	0	0.508303946431055	0.947	0.698	0	Secretory-1	LMO4
FER1L6	0	0.502640710079565	0.59	0.168	0	Secretory-1	FER1L6
SULT2B1	0	0.498421995748881	0.666	0.254	0	Secretory-1	SULT2B1
ID3	0	0.497223832180929	0.616	0.408	0	Secretory-1	ID3
DDIT4	0	0.496121123400861	0.83	0.61	0	Secretory-1	DDIT4
RNF39	0	0.49124336316098	0.614	0.341	0	Secretory-1	RNF39
LY6E	0	0.490964455927659	0.978	0.753	0	Secretory-1	LY6E
KRT8	0	0.486100639251026	0.997	0.9	0	Secretory-1	KRT8
DUSP5	0	0.484489282531993	0.55	0.25	0	Secretory-1	DUSP5
CRYM	0	0.484377895643344	0.534	0.137	0	Secretory-1	CRYM
ASAH1	0	0.479053994515164	0.924	0.665	0	Secretory-1	ASAH1
PLPP2	0	0.472798367603363	0.947	0.715	0	Secretory-1	PLPP2
TMSB4X	0	0.472049351087695	1	0.946	0	Secretory-1	TMSB4X
LAYN	0	0.471501583316164	0.642	0.297	0	Secretory-1	LAYN
ADAM281	0	0.468899359238217	0.663	0.288	0	Secretory-1	ADAM28
DUSP1	0	0.463421486266899	0.949	0.709	0	Secretory-1	DUSP1
KRT191	0	0.462195709880753	1	0.987	0	Secretory-1	KRT19
SLITRK6	0	0.460026751281513	0.608	0.284	0	Secretory-1	SLITRK6
CAVIN2	0	0.4594563933762	0.461	0.234	0	Secretory-1	CAVIN2
SPRR31	0	0.459006862109528	0.486	0.238	0	Secretory-1	SPRR3
VAMP8	0	0.458785930562457	0.997	0.889	0	Secretory-1	VAMP8
LIPH	0	0.458602690506179	0.688	0.294	0	Secretory-1	LIPH
FMO21	0	0.45799303062381	0.306	0.127	0	Secretory-1	FMO2
RHOV1	0	0.455968052364098	0.712	0.332	0	Secretory-1	RHOV
CX3CL1	0	0.455743047388313	0.609	0.226	0	Secretory-1	CX3CL1
SGK1	0	0.455666496938396	0.73	0.475	0	Secretory-1	SGK1
STEAP1	0	0.455577914283162	0.6	0.222	0	Secretory-1	STEAP1
PLEKHA5	0	0.453294058096257	0.876	0.619	0	Secretory-1	PLEKHA5
RPL181	0	0.452194196912731	1	0.965	0	Secretory-1	RPL18
NOP53	0	0.45217670591635	0.973	0.802	0	Secretory-1	NOP53
ATP1B1	0	0.449329224572471	0.986	0.846	0	Secretory-1	ATP1B1
CYP2J2	0	0.44586915747855	0.564	0.18	0	Secretory-1	CYP2J2
SERP1	0	0.44540673792959	0.972	0.802	0	Secretory-1	SERP1
SLC31A1	0	0.444374963177593	0.646	0.299	0	Secretory-1	SLC31A1
SOX2	0	0.441032547406235	0.858	0.624	0	Secretory-1	SOX2
TCN1	0	0.439695895731702	0.384	0.108	0	Secretory-1	TCN1
CEACAM5	0	0.439417043246406	0.353	0.123	0	Secretory-1	CEACAM5
KLF3	0	0.439326631920972	0.893	0.677	0	Secretory-1	KLF3
CREB3L1	0	0.437442117328234	0.563	0.157	0	Secretory-1	CREB3L1
SDR16C5	0	0.437209015741592	0.728	0.421	0	Secretory-1	SDR16C5
SLC15A2	0	0.431683557476323	0.713	0.376	0	Secretory-1	SLC15A2
STEAP4	0	0.430681516018688	0.491	0.164	0	Secretory-1	STEAP4
TCEA3	0	0.428942604486097	0.708	0.382	0	Secretory-1	TCEA3
NACA1	0	0.426388921647163	0.999	0.947	0	Secretory-1	NACA
TPT11	0	0.42623244716644	1	0.989	0	Secretory-1	TPT1
ST6GAL1	0	0.424895376931694	0.705	0.397	0	Secretory-1	ST6GAL1
ASS1	0	0.42335817019797	0.745	0.452	0	Secretory-1	ASS1
LYPD6B	0	0.423339598688222	0.686	0.309	0	Secretory-1	LYPD6B
ABLIM1	0	0.419913979873664	0.852	0.626	0	Secretory-1	ABLIM1
MRTFB	0	0.41813782772094	0.676	0.402	0	Secretory-1	MRTFB
AKR1C21	0	0.417545125828667	0.941	0.669	0	Secretory-1	AKR1C2
PPA11	0	0.417068071492978	0.954	0.74	0	Secretory-1	PPA1
CHPT1	0	0.414755921178932	0.59	0.208	0	Secretory-1	CHPT1
POLD41	0	0.413667000643354	0.892	0.605	0	Secretory-1	POLD4
FMO3	0	0.413619733153277	0.39	0.161	0	Secretory-1	FMO3
FTL	0	0.413146818194177	1	0.954	0	Secretory-1	FTL
DEGS2	0	0.410286637367718	0.795	0.391	0	Secretory-1	DEGS2
FAM3B	0	0.408143405849927	0.69	0.339	0	Secretory-1	FAM3B
ST6GALNAC1	0	0.405343089576452	0.895	0.641	0	Secretory-1	ST6GALNAC1
HS3ST1	0	0.404427219139562	0.626	0.281	0	Secretory-1	HS3ST1
ID2	0	0.402992359029533	0.602	0.349	0	Secretory-1	ID2
GADD45B	0	0.402333188569863	0.723	0.47	0	Secretory-1	GADD45B
HES11	0	0.401894282039745	0.866	0.68	0	Secretory-1	HES1
CHP21	0	0.401608333932215	0.531	0.221	0	Secretory-1	CHP2
UBC	0	0.401473723457493	1	0.953	0	Secretory-1	UBC
ZNF428	0	0.398691576082522	0.909	0.699	0	Secretory-1	ZNF428
MARCKSL1	0	0.398520301667892	0.646	0.288	0	Secretory-1	MARCKSL1
PLAC8	0	0.39851555273912	0.966	0.668	0	Secretory-1	PLAC8
SLC16A9	0	0.397057055414486	0.549	0.19	0	Secretory-1	SLC16A9
AKR1A1	0	0.396336437734754	0.947	0.75	0	Secretory-1	AKR1A1
WDR83OS	0	0.395435331195821	0.962	0.768	0	Secretory-1	WDR83OS
AKAP13	0	0.394327549324835	0.832	0.597	0	Secretory-1	AKAP13
PIK3R3	0	0.393939541613215	0.731	0.48	0	Secretory-1	PIK3R3
VAMP5	0	0.393878228368468	0.666	0.468	0	Secretory-1	VAMP5
GPRC5A	0	0.392926824081389	0.688	0.455	0	Secretory-1	GPRC5A
LIMA1	0	0.391661374186866	0.924	0.681	0	Secretory-1	LIMA1
GLUL	0	0.391197590204545	0.988	0.871	0	Secretory-1	GLUL
SPINT1	0	0.390928147439219	0.842	0.583	0	Secretory-1	SPINT1
TPM4	0	0.390830129747877	0.942	0.698	0	Secretory-1	TPM4
KDELR1	0	0.389121476961166	0.941	0.741	0	Secretory-1	KDELR1
RAI14	0	0.38857327011597	0.645	0.32	0	Secretory-1	RAI14
SMAGP	0	0.387605728961944	0.675	0.354	0	Secretory-1	SMAGP
MUC1	0	0.387551911499742	0.867	0.515	0	Secretory-1	MUC1
PLEKHS1	0	0.386437256214743	0.818	0.449	0	Secretory-1	PLEKHS1
TPD52L11	0	0.385027105691575	0.816	0.53	0	Secretory-1	TPD52L1
MESP1	0	0.384994031071746	0.416	0.143	0	Secretory-1	MESP1
RNF152	0	0.382311917256274	0.584	0.261	0	Secretory-1	RNF152
HEBP2	0	0.379602671176084	0.981	0.833	0	Secretory-1	HEBP2
MGLL	0	0.376025139755924	0.75	0.42	0	Secretory-1	MGLL
FAM114A1	0	0.375084266098935	0.789	0.527	0	Secretory-1	FAM114A1
RHOC	0	0.373126153738623	0.906	0.668	0	Secretory-1	RHOC
UAP1	0	0.372149009081203	0.714	0.43	0	Secretory-1	UAP1
AC025154.2	0	0.371552613603139	0.594	0.278	0	Secretory-1	AC025154.2
DUSP6	0	0.370635224494728	0.509	0.26	0	Secretory-1	DUSP6
SPINT2	0	0.370276861762588	0.996	0.887	0	Secretory-1	SPINT2
LGALS3	0	0.369534837534154	1	0.954	0	Secretory-1	LGALS3
TMEM54	0	0.367712857409676	0.869	0.62	0	Secretory-1	TMEM54
AL121761.1	0	0.366749841703481	0.589	0.279	0	Secretory-1	AL121761.1
CD811	0	0.366103481546182	0.979	0.828	0	Secretory-1	CD81
EEF1D	0	0.365961739441075	0.994	0.862	0	Secretory-1	EEF1D
POR	0	0.364826984143129	0.891	0.668	0	Secretory-1	POR
CERT1	0	0.362433091348815	0.785	0.558	0	Secretory-1	CERT1
KRAS	0	0.362066001615383	0.812	0.566	0	Secretory-1	KRAS
FUT2	0	0.360454006672186	0.612	0.263	0	Secretory-1	FUT2
ERN2	0	0.360366427195911	0.59	0.226	0	Secretory-1	ERN2
GLRX	0	0.359201877361062	0.808	0.557	0	Secretory-1	GLRX
FCGRT	0	0.358528802848907	0.756	0.487	0	Secretory-1	FCGRT
TNFSF10	0	0.358258371923984	0.935	0.659	0	Secretory-1	TNFSF10
NKX3-1	0	0.357861448816157	0.379	0.116	0	Secretory-1	NKX3-1
DCXR	0	0.357434316048818	0.826	0.577	0	Secretory-1	DCXR
MPST1	0	0.355849606103951	0.845	0.577	0	Secretory-1	MPST
SMIM31	0	0.355424174327721	0.427	0.106	0	Secretory-1	SMIM31
PABPC11	0	0.355240187495303	0.994	0.87	0	Secretory-1	PABPC1
RPL101	0	0.354548334579024	1	0.984	0	Secretory-1	RPL10
PTGFR	0	0.351840791367227	0.392	0.104	0	Secretory-1	PTGFR
EPS8L1	0	0.350448824069581	0.66	0.374	0	Secretory-1	EPS8L1
XIST1	0	0.350114104474104	0.536	0.37	0	Secretory-1	XIST
MAFF	0	0.349871686769611	0.515	0.235	0	Secretory-1	MAFF
MUC16	0	0.349299882378402	0.92	0.548	0	Secretory-1	MUC16
PLLP	0	0.349224891631459	0.591	0.289	0	Secretory-1	PLLP
ZFP36	0	0.347881805758967	0.873	0.678	0	Secretory-1	ZFP36
EIF3H1	0	0.347728524967722	0.962	0.749	0	Secretory-1	EIF3H
SSR2	0	0.347306355806531	0.914	0.685	0	Secretory-1	SSR2
ARPC5	0	0.347073386126049	0.966	0.769	0	Secretory-1	ARPC5
FUT6	0	0.345854921835345	0.448	0.105	0	Secretory-1	FUT6
ACTG11	0	0.345778285250133	0.999	0.946	0	Secretory-1	ACTG1
CST3	0	0.344992750088753	0.993	0.876	0	Secretory-1	CST3
HES4	0	0.342359359561353	0.834	0.545	0	Secretory-1	HES4
ADI1	0	0.34000244248173	0.86	0.596	0	Secretory-1	ADI1
ATP12A	0	0.339868748472979	0.356	0.131	0	Secretory-1	ATP12A
SELENOP	0	0.339592964253412	0.713	0.446	0	Secretory-1	SELENOP
LMO7	0	0.339372505004398	0.852	0.656	0	Secretory-1	LMO7
LPP	0	0.3371901444906	0.79	0.566	0	Secretory-1	LPP
EGR1	0	0.335923723978392	0.94	0.777	0	Secretory-1	EGR1
DHRS9	0	0.335259186273134	0.944	0.605	0	Secretory-1	DHRS9
DEFB1	0	0.33493364423341	0.555	0.224	0	Secretory-1	DEFB1
CYP1B1	0	0.334758092691069	0.431	0.202	0	Secretory-1	CYP1B1
SMAP1	0	0.333621816052907	0.767	0.517	0	Secretory-1	SMAP1
LINC01133	0	0.331735488514239	0.646	0.373	0	Secretory-1	LINC01133
BSPRY	0	0.331152582657507	0.587	0.248	0	Secretory-1	BSPRY
ARHGDIB	0	0.330091632468381	0.558	0.235	0	Secretory-1	ARHGDIB
KIF13B	0	0.329783467917034	0.628	0.333	0	Secretory-1	KIF13B
NR2F6	0	0.329524409817132	0.873	0.641	0	Secretory-1	NR2F6
AKR1C1	0	0.327191470827063	0.705	0.487	0	Secretory-1	AKR1C1
GSTK1	0	0.325760094490374	0.898	0.716	0	Secretory-1	GSTK1
MAL2	0	0.325402977694165	0.903	0.708	0	Secretory-1	MAL2
ALCAM	0	0.324945741576034	0.979	0.791	0	Secretory-1	ALCAM
PNPLA2	0	0.324090903008638	0.604	0.309	0	Secretory-1	PNPLA2
TSPAN13	0	0.324079182640445	0.761	0.497	0	Secretory-1	TSPAN13
HPGD	0	0.321804081186364	0.674	0.369	0	Secretory-1	HPGD
CCDC12	0	0.320563128333192	0.841	0.633	0	Secretory-1	CCDC12
ALDH2	0	0.319353984342226	0.809	0.591	0	Secretory-1	ALDH2
SCNN1B	0	0.317155859457603	0.498	0.175	0	Secretory-1	SCNN1B
NSA2	0	0.316853154646249	0.96	0.791	0	Secretory-1	NSA2
RPL301	0	0.31613125053747	1	0.97	0	Secretory-1	RPL30
ERBB3	0	0.315818762739937	0.722	0.467	0	Secretory-1	ERBB3
NPDC1	0	0.3148730068217	0.577	0.292	0	Secretory-1	NPDC1
LURAP1L	0	0.313619107480937	0.459	0.155	0	Secretory-1	LURAP1L
NR4A1	0	0.313327157394001	0.483	0.278	0	Secretory-1	NR4A1
SYNGR2	0	0.312611079841991	0.764	0.506	0	Secretory-1	SYNGR2
MYH14	0	0.311944872637484	0.809	0.523	0	Secretory-1	MYH14
ECE1	0	0.311179497808529	0.725	0.476	0	Secretory-1	ECE1
SCNN1A	0	0.310944643634613	0.766	0.465	0	Secretory-1	SCNN1A
BRI3	0	0.310797223299482	0.98	0.835	0	Secretory-1	BRI3
LAMTOR5	0	0.310704623490027	0.966	0.815	0	Secretory-1	LAMTOR5
IL33	0	0.310428432385815	0.388	0.208	0	Secretory-1	IL33
ASPG	0	0.310346311120053	0.346	0.114	0	Secretory-1	ASPG
TMEM238	0	0.310128482902078	0.902	0.691	0	Secretory-1	TMEM238
LAPTM4A	0	0.309358239586234	0.973	0.82	0	Secretory-1	LAPTM4A
NDFIP1	0	0.305855655478071	0.826	0.603	0	Secretory-1	NDFIP1
C19orf33	0	0.304844527304546	0.993	0.886	0	Secretory-1	C19orf33
CLDN7	0	0.304073048533465	0.957	0.703	0	Secretory-1	CLDN7
ELL21	0	0.302985860100541	0.723	0.491	0	Secretory-1	ELL2
TMED3	0	0.301966215830646	0.735	0.489	0	Secretory-1	TMED3
GK5	0	0.30129785097168	0.59	0.346	0	Secretory-1	GK5
NAMPT	0	0.300142728448145	0.726	0.468	0	Secretory-1	NAMPT
KRTCAP2	0	0.299226906374587	0.956	0.789	0	Secretory-1	KRTCAP2
REEP3	0	0.29841411550745	0.766	0.538	0	Secretory-1	REEP3
CD361	0	0.297945722483739	0.482	0.218	0	Secretory-1	CD36
PPM1L	0	0.297752714248461	0.513	0.226	0	Secretory-1	PPM1L
CEACAM6	0	0.29729802339754	0.315	0.147	0	Secretory-1	CEACAM6
BCL6	0	0.296819689873503	0.681	0.437	0	Secretory-1	BCL6
LIME1	0	0.292232234014091	0.581	0.333	0	Secretory-1	LIME1
CAMK1D	0	0.292161178155055	0.67	0.437	0	Secretory-1	CAMK1D
SASH1	0	0.291462445838527	0.581	0.333	0	Secretory-1	SASH1
CMPK1	0	0.29134700390318	0.886	0.669	0	Secretory-1	CMPK1
SEMA3A	0	0.291295176808135	0.545	0.287	0	Secretory-1	SEMA3A
TM9SF3	0	0.289200865830355	0.883	0.688	0	Secretory-1	TM9SF3
SERINC2	0	0.286823444859398	0.828	0.593	0	Secretory-1	SERINC2
MCL1	0	0.286613571840193	0.858	0.679	0	Secretory-1	MCL1
EFNA1	0	0.286485317056189	0.467	0.293	0	Secretory-1	EFNA1
METRNL	0	0.284310592844423	0.615	0.324	0	Secretory-1	METRNL
OST4	0	0.282731906994232	0.976	0.839	0	Secretory-1	OST4
SYTL2	0	0.281459831896732	0.682	0.424	0	Secretory-1	SYTL2
CDC42BPA	0	0.281437875707551	0.74	0.542	0	Secretory-1	CDC42BPA
ERBB2	0	0.281298479204872	0.72	0.485	0	Secretory-1	ERBB2
BNIP3L	0	0.27929093837102	0.803	0.562	0	Secretory-1	BNIP3L
PPDPF	0	0.278161627433899	0.998	0.919	0	Secretory-1	PPDPF
SPINT1-AS1	0	0.27560757427202	0.77	0.526	0	Secretory-1	SPINT1-AS1
HCAR2	0	0.274764583239306	0.393	0.142	0	Secretory-1	HCAR2
STEAP2	0	0.274723904014191	0.466	0.211	0	Secretory-1	STEAP2
RPIA	0	0.274341180615461	0.508	0.241	0	Secretory-1	RPIA
MFAP2	0	0.273365403862115	0.434	0.16	0	Secretory-1	MFAP2
YPEL3	0	0.273311711076493	0.783	0.564	0	Secretory-1	YPEL3
ARID5B	0	0.272757728027545	0.715	0.515	0	Secretory-1	ARID5B
TMEM9B	0	0.270762908054934	0.755	0.54	0	Secretory-1	TMEM9B
ELF5	0	0.270578676623269	0.4	0.137	0	Secretory-1	ELF5
VPS37B	0	0.270024025153028	0.649	0.437	0	Secretory-1	VPS37B
CAPN13	0	0.269862857907369	0.606	0.221	0	Secretory-1	CAPN13
GRN	0	0.269195728962714	0.85	0.606	0	Secretory-1	GRN
CD82	0	0.269066438726127	0.742	0.526	0	Secretory-1	CD82
MAOA	0	0.269036583939742	0.693	0.473	0	Secretory-1	MAOA
PCMTD1	0	0.26860525765942	0.789	0.574	0	Secretory-1	PCMTD1
BAG1	0	0.268575404570506	0.984	0.854	0	Secretory-1	BAG1
DHRS7	0	0.268440814188168	0.726	0.479	0	Secretory-1	DHRS7
AQP31	0	0.268352165164979	0.997	0.912	0	Secretory-1	AQP3
MAGI3	0	0.267433046091846	0.565	0.321	0	Secretory-1	MAGI3
ASRGL1	0	0.267122028365611	0.534	0.276	0	Secretory-1	ASRGL1
RPL51	0	0.266930797398473	1	0.955	0	Secretory-1	RPL5
RPL151	0	0.265997559503658	1	0.979	0	Secretory-1	RPL15
SLK	0	0.26506273960258	0.856	0.689	0	Secretory-1	SLK
CREB3L2	0	0.26427020728784	0.567	0.305	0	Secretory-1	CREB3L2
H19	0	0.26421559683019	0.216	0.075	0	Secretory-1	H19
HNMT	0	0.262749941368994	0.344	0.088	0	Secretory-1	HNMT
PIM3	0	0.262716779334259	0.735	0.446	0	Secretory-1	PIM3
GALNT4	0	0.262606552345903	0.498	0.237	0	Secretory-1	GALNT4
CTSB	0	0.261917388153466	0.951	0.779	0	Secretory-1	CTSB
RPL91	0	0.261486204486055	1	0.967	0	Secretory-1	RPL9
CXCL16	0	0.261224926548116	0.654	0.426	0	Secretory-1	CXCL16
VWA1	0	0.260358388483539	0.488	0.213	0	Secretory-1	VWA1
C9orf16	0	0.259570473967992	0.982	0.827	0	Secretory-1	C9orf16
CHMP3	0	0.258948119005407	0.926	0.752	0	Secretory-1	CHMP3
CHD3	0	0.257639738408672	0.733	0.514	0	Secretory-1	CHD3
GIPC1	0	0.257559215098217	0.808	0.61	0	Secretory-1	GIPC1
TRIB1	0	0.257502716553527	0.54	0.351	0	Secretory-1	TRIB1
TRIM16	0	0.256746600157266	0.548	0.361	0	Secretory-1	TRIM16
SCIN	0	0.256260250839218	0.573	0.322	0	Secretory-1	SCIN
RPL81	0	0.255621744149526	1	0.971	0	Secretory-1	RPL8
RPL341	0	0.255522975219913	1	0.968	0	Secretory-1	RPL34
GPRC5C	0	0.255450896302878	0.579	0.333	0	Secretory-1	GPRC5C
RPS261	0	0.255202783230454	0.997	0.917	0	Secretory-1	RPS26
BHLHE401	0	0.254918495776323	0.785	0.581	0	Secretory-1	BHLHE40
C9orf152	0	0.254734563511375	0.381	0.103	0	Secretory-1	C9orf152
IRF2BP2	0	0.254572333366037	0.843	0.666	0	Secretory-1	IRF2BP2
TMPRSS41	0	0.254006893888463	0.803	0.565	0	Secretory-1	TMPRSS4
RPL23A1	0	0.25395003109174	1	0.962	0	Secretory-1	RPL23A
DNAJC4	0	0.253780496879453	0.614	0.385	0	Secretory-1	DNAJC4
ETHE1	0	0.25303437157679	0.8	0.563	0	Secretory-1	ETHE1
SPDEF	0	0.252665269915359	0.428	0.162	0	Secretory-1	SPDEF
CYB5A	0	0.252590020298011	0.91	0.648	0	Secretory-1	CYB5A
CD151	0	0.252319842282169	0.867	0.631	0	Secretory-1	CD151
VAMP2	0	0.251903862659154	0.723	0.516	0	Secretory-1	VAMP2
FBXO34	0	0.250692834458974	0.634	0.399	0	Secretory-1	FBXO34
ALKBH7	0	0.250124379541685	0.906	0.733	0	Secretory-1	ALKBH7
STX10	0	0.250059652403387	0.682	0.473	0	Secretory-1	STX10
CCN2	6.61622955825571e-272	0.293792327809491	0.716	0.585	1.79074869223749e-267	Secretory-1	CCN2
BPIFA1	2.73072818417596e-267	0.784662406812985	0.374	0.268	7.39098890329065e-263	Secretory-1	BPIFA1
HILPDA	3.20554891380189e-16	0.28656891809587	0.451	0.44	8.6761386900962e-12	Secretory-1	HILPDA
MSMB	0	3.8341474471931	0.789	0.382	0	Goblet	MSMB
BPIFB11	0	3.47723450797211	0.981	0.528	0	Goblet	BPIFB1
BPIFA11	0	3.41973037642429	0.667	0.263	0	Goblet	BPIFA1
RARRES1	0	3.27504379752229	0.766	0.239	0	Goblet	RARRES1
SCGB3A1	0	3.22492737767677	0.532	0.13	0	Goblet	SCGB3A1
VMO11	0	2.86778654434979	0.924	0.496	0	Goblet	VMO1
TFF3	0	2.85381208119929	0.695	0.401	0	Goblet	TFF3
SCGB1A11	0	2.63076191082289	0.913	0.701	0	Goblet	SCGB1A1
LCN2	0	2.58880855607188	0.969	0.704	0	Goblet	LCN2
CXCL11	0	2.46655540695151	0.906	0.486	0	Goblet	CXCL1
MUC5AC	0	2.41912132850176	0.461	0.073	0	Goblet	MUC5AC
LYPD21	0	2.35447314726319	0.986	0.65	0	Goblet	LYPD2
WFDC21	0	2.31583655030464	0.998	0.891	0	Goblet	WFDC2
SLURP2	0	2.22951903560579	0.783	0.292	0	Goblet	SLURP2
PIGR1	0	2.19422851076112	0.922	0.474	0	Goblet	PIGR
CXCL81	0	2.14756526904023	0.653	0.263	0	Goblet	CXCL8
CAPN131	0	2.13762063718912	0.792	0.249	0	Goblet	CAPN13
C3	0	2.04198776371821	0.784	0.277	0	Goblet	C3
SLPI1	0	1.94074107376434	1	0.975	0	Goblet	SLPI
S100P1	0	1.90038997674515	0.954	0.629	0	Goblet	S100P
CP1	0	1.78107981370845	0.833	0.348	0	Goblet	CP
XBP11	0	1.74251245630959	0.854	0.548	0	Goblet	XBP1
CXCL171	0	1.64344340181384	0.945	0.623	0	Goblet	CXCL17
AGR21	0	1.63891030188605	0.966	0.867	0	Goblet	AGR2
CXCL6	0	1.59732668786242	0.551	0.16	0	Goblet	CXCL6
CXCL3	0	1.49674234148094	0.372	0.073	0	Goblet	CXCL3
CXCL2	0	1.44626259404838	0.468	0.121	0	Goblet	CXCL2
CYP2F11	0	1.41006615485071	0.845	0.45	0	Goblet	CYP2F1
SAA1	0	1.39780577901254	0.494	0.286	0	Goblet	SAA1
KRT71	0	1.36093706519195	0.933	0.562	0	Goblet	KRT7
MSLN1	0	1.32429854404976	0.707	0.311	0	Goblet	MSLN
PSCA	0	1.25290759288282	0.853	0.594	0	Goblet	PSCA
MUC11	0	1.23480856765314	0.863	0.55	0	Goblet	MUC1
RDH101	0	1.22873959112237	0.835	0.531	0	Goblet	RDH10
ZG16B	0	1.22058218753317	0.667	0.299	0	Goblet	ZG16B
TMEM45A	0	1.21305183174268	0.441	0.165	0	Goblet	TMEM45A
ADH1C1	0	1.19105120270642	0.758	0.392	0	Goblet	ADH1C
SERPINA3	0	1.17414107989689	0.291	0.047	0	Goblet	SERPINA3
CFB	0	1.1395821601615	0.661	0.31	0	Goblet	CFB
CD74	0	1.12970981487445	0.757	0.475	0	Goblet	CD74
CLDN101	0	1.12769473902859	0.717	0.344	0	Goblet	CLDN10
CEACAM61	0	1.10568273429233	0.545	0.152	0	Goblet	CEACAM6
STEAP41	0	1.09134006316433	0.664	0.188	0	Goblet	STEAP4
MDK1	0	1.08893413114026	0.845	0.687	0	Goblet	MDK
FAM3D1	0	1.0598468811531	0.861	0.464	0	Goblet	FAM3D
AKR1C11	0	1.03818091452304	0.767	0.505	0	Goblet	AKR1C1
PI32	0	1.00055392680251	0.788	0.425	0	Goblet	PI3
SLC6A141	0	0.99916895922608	0.733	0.393	0	Goblet	SLC6A14
FCGBP	0	0.996828649923208	0.377	0.104	0	Goblet	FCGBP
GOLM1	0	0.984183967384524	0.795	0.554	0	Goblet	GOLM1
CD551	0	0.981895312480738	0.779	0.484	0	Goblet	CD55
F32	0	0.976961349919503	0.931	0.759	0	Goblet	F3
TFPI2	0	0.975174477686333	0.399	0.095	0	Goblet	TFPI2
HLA-DRA	0	0.967986478587551	0.563	0.243	0	Goblet	HLA-DRA
MUC5B	0	0.966887942714946	0.244	0.022	0	Goblet	MUC5B
ALDH1A3	0	0.959568914155849	0.552	0.315	0	Goblet	ALDH1A3
CTSC2	0	0.950863535450797	0.86	0.663	0	Goblet	CTSC
SAA2	0	0.944281089398893	0.392	0.191	0	Goblet	SAA2
IER31	0	0.939013833618271	0.841	0.662	0	Goblet	IER3
TGM2	0	0.931953732015139	0.47	0.078	0	Goblet	TGM2
TSPAN8	0	0.928368612060491	0.392	0.061	0	Goblet	TSPAN8
AQP51	0	0.926878798518084	0.875	0.629	0	Goblet	AQP5
CDC42EP51	0	0.924259419078489	0.748	0.441	0	Goblet	CDC42EP5
HES41	0	0.915298125514189	0.791	0.576	0	Goblet	HES4
CYB5A1	0	0.90735039196365	0.811	0.679	0	Goblet	CYB5A
GABRP1	0	0.897708126832393	0.749	0.431	0	Goblet	GABRP
SLC9A3R21	0	0.881400497808591	0.757	0.511	0	Goblet	SLC9A3R2
MARCKSL11	0	0.878898110709393	0.682	0.321	0	Goblet	MARCKSL1
VSIG21	0	0.872237213821476	0.746	0.337	0	Goblet	VSIG2
SLC12A21	0	0.851165245561125	0.712	0.452	0	Goblet	SLC12A2
HS3ST11	0	0.839872218487636	0.637	0.315	0	Goblet	HS3ST1
HPGD1	0	0.838789657832396	0.599	0.403	0	Goblet	HPGD
NCOA7	0	0.836478702022504	0.73	0.603	0	Goblet	NCOA7
CST31	0	0.82998361205201	0.928	0.891	0	Goblet	CST3
IL1R1	0	0.807715272608828	0.566	0.25	0	Goblet	IL1R1
LY6D1	0	0.798746797497048	0.697	0.522	0	Goblet	LY6D
PRSS231	0	0.788709230569705	0.864	0.768	0	Goblet	PRSS23
RPS27L	0	0.782427587084506	0.828	0.774	0	Goblet	RPS27L
SLC26A21	0	0.77173804331137	0.632	0.455	0	Goblet	SLC26A2
KLK112	0	0.752149763858766	0.758	0.619	0	Goblet	KLK11
B4GALT51	0	0.749169588342386	0.762	0.578	0	Goblet	B4GALT5
GDF15	0	0.748806565844924	0.541	0.321	0	Goblet	GDF15
CD631	0	0.744722503597868	0.939	0.91	0	Goblet	CD63
LY6E1	0	0.741813028830726	0.878	0.78	0	Goblet	LY6E
TSPAN131	0	0.734699652837363	0.707	0.526	0	Goblet	TSPAN13
ST6GALNAC11	0	0.73342089988018	0.785	0.671	0	Goblet	ST6GALNAC1
NCOA41	0	0.724257963792346	0.755	0.63	0	Goblet	NCOA4
CRYM1	0	0.718397892498483	0.572	0.174	0	Goblet	CRYM
EDN1	0	0.71682962484434	0.346	0.131	0	Goblet	EDN1
PDZK1IP1	0	0.711158376241124	0.526	0.25	0	Goblet	PDZK1IP1
CREB3L11	0	0.705789077080484	0.54	0.198	0	Goblet	CREB3L1
TMEM1651	0	0.687602764229708	0.814	0.762	0	Goblet	TMEM165
PLEKHS11	0	0.687517316445811	0.74	0.489	0	Goblet	PLEKHS1
PLK2	0	0.681171747414943	0.577	0.398	0	Goblet	PLK2
ASRGL11	0	0.681088204123556	0.571	0.299	0	Goblet	ASRGL1
SLC4A4	0	0.671321332055852	0.44	0.07	0	Goblet	SLC4A4
CYP2J21	0	0.67063156303939	0.535	0.219	0	Goblet	CYP2J2
LINC021851	0	0.664753054116847	0.456	0.199	0	Goblet	LINC02185
HLA-DRB1	0	0.663274106274156	0.393	0.148	0	Goblet	HLA-DRB1
STARD101	0	0.660445694041124	0.775	0.615	0	Goblet	STARD10
TMSB4X1	0	0.658537244071754	0.981	0.952	0	Goblet	TMSB4X
MGST12	0	0.654561556007973	0.912	0.83	0	Goblet	MGST1
IFITM2	0	0.653651392105604	0.638	0.4	0	Goblet	IFITM2
EPAS12	0	0.647561423429053	0.831	0.676	0	Goblet	EPAS1
MESP11	0	0.642559030878136	0.488	0.166	0	Goblet	MESP1
NPDC11	0	0.63854697963423	0.589	0.319	0	Goblet	NPDC1
MUC161	0	0.636385530332417	0.82	0.59	0	Goblet	MUC16
SERPINB32	0	0.63446321746364	0.99	0.936	0	Goblet	SERPINB3
CX3CL11	0	0.633460073349752	0.564	0.267	0	Goblet	CX3CL1
PRSS22	0	0.62304520652927	0.603	0.36	0	Goblet	PRSS22
SOX41	0	0.617559004309927	0.867	0.808	0	Goblet	SOX4
ALCAM1	0	0.617520377310791	0.864	0.816	0	Goblet	ALCAM
ELF31	0	0.610219467130948	0.925	0.825	0	Goblet	ELF3
DUSP51	0	0.609340037133786	0.51	0.282	0	Goblet	DUSP5
ASAH11	0	0.608793723744729	0.782	0.698	0	Goblet	ASAH1
ARHGDIB1	0	0.603280467042702	0.572	0.266	0	Goblet	ARHGDIB
NIBAN11	0	0.594087145583225	0.607	0.388	0	Goblet	NIBAN1
CYBA	0	0.593428190600569	0.874	0.844	0	Goblet	CYBA
SAT1	0	0.588657835968822	0.972	0.957	0	Goblet	SAT1
SLC31A11	0	0.581598439737156	0.572	0.337	0	Goblet	SLC31A1
FBP11	0	0.580200663983051	0.558	0.244	0	Goblet	FBP1
CLINT11	0	0.579238367288619	0.811	0.76	0	Goblet	CLINT1
GCHFR1	0	0.568438839320901	0.77	0.624	0	Goblet	GCHFR
HLA-C	0	0.567015996840338	0.842	0.814	0	Goblet	HLA-C
TCIM	0	0.565763955350599	0.302	0.059	0	Goblet	TCIM
DEFB11	0	0.557332488591006	0.482	0.261	0	Goblet	DEFB1
CHL11	0	0.556478084402224	0.624	0.401	0	Goblet	CHL1
TFF1	0	0.555751256040248	0.143	0.025	0	Goblet	TFF1
GCNT3	0	0.555748153844326	0.479	0.163	0	Goblet	GCNT3
IRAK3	0	0.554917109672205	0.505	0.238	0	Goblet	IRAK3
FER1L61	0	0.553806347144185	0.546	0.212	0	Goblet	FER1L6
TNFAIP2	0	0.553014582528652	0.268	0.11	0	Goblet	TNFAIP2
BIRC3	0	0.551333071963646	0.394	0.164	0	Goblet	BIRC3
RIMS11	0	0.5504265369982	0.521	0.233	0	Goblet	RIMS1
SYNGR21	0	0.548053058620347	0.698	0.535	0	Goblet	SYNGR2
RAI141	0	0.54502295760822	0.588	0.355	0	Goblet	RAI14
SPDEF1	0	0.541658455509807	0.441	0.187	0	Goblet	SPDEF
CALR	0	0.537404587101904	0.838	0.807	0	Goblet	CALR
CREB3L21	0	0.536102549248709	0.589	0.329	0	Goblet	CREB3L2
MYO1B	0	0.535736788161342	0.612	0.457	0	Goblet	MYO1B
MAFF1	0	0.533039175044709	0.511	0.263	0	Goblet	MAFF
NAMPT1	0	0.530741982587648	0.669	0.496	0	Goblet	NAMPT
ST6GAL11	0	0.517782233930217	0.622	0.432	0	Goblet	ST6GAL1
PIM31	0	0.516432090922629	0.649	0.479	0	Goblet	PIM3
FTL1	0	0.51545308768315	0.977	0.96	0	Goblet	FTL
REEP31	0	0.512185236376792	0.691	0.565	0	Goblet	REEP3
PTGFR1	0	0.501526673335273	0.406	0.132	0	Goblet	PTGFR
NFKBIZ	0	0.493608224527483	0.535	0.328	0	Goblet	NFKBIZ
SCNN1A1	0	0.490976498982277	0.661	0.5	0	Goblet	SCNN1A
TC2N	0	0.485468133881997	0.626	0.424	0	Goblet	TC2N
HLA-DMA	0	0.462365381429791	0.46	0.205	0	Goblet	HLA-DMA
PTGS2	0	0.462333886177995	0.191	0.053	0	Goblet	PTGS2
VAMP81	0	0.46003709384029	0.907	0.904	0	Goblet	VAMP8
PTGES	0	0.446803898896368	0.414	0.144	0	Goblet	PTGES
CRACR2B1	0	0.446274410731573	0.576	0.341	0	Goblet	CRACR2B
KRT181	0	0.445233341390092	0.935	0.917	0	Goblet	KRT18
SPINT21	0	0.44195601928695	0.905	0.902	0	Goblet	SPINT2
TNFSF101	0	0.441173513309145	0.787	0.694	0	Goblet	TNFSF10
AL355312.4	0	0.434646833308643	0.339	0.095	0	Goblet	AL355312.4
LYN	0	0.434281747211914	0.54	0.347	0	Goblet	LYN
SEL1L3	0	0.432892683083711	0.51	0.285	0	Goblet	SEL1L3
MLPH	0	0.432712036069528	0.517	0.247	0	Goblet	MLPH
SELENOM	0	0.429325599402149	0.371	0.183	0	Goblet	SELENOM
QSOX1	0	0.427055209310592	0.528	0.31	0	Goblet	QSOX1
AC111149.2	0	0.425823043903765	0.295	0.082	0	Goblet	AC111149.2
CSTB1	0	0.424868397953361	0.968	0.966	0	Goblet	CSTB
VWA11	0	0.419531947281294	0.492	0.24	0	Goblet	VWA1
SSR4	0	0.415332944234259	0.875	0.882	0	Goblet	SSR4
BRI31	0	0.41391020937938	0.845	0.856	0	Goblet	BRI3
TOX3	0	0.410476654684374	0.399	0.128	0	Goblet	TOX3
FOLR1	0	0.406964565371269	0.294	0.112	0	Goblet	FOLR1
LRG1	0	0.406396585836011	0.504	0.311	0	Goblet	LRG1
IRS1	0	0.404894801224458	0.397	0.187	0	Goblet	IRS1
STRA6	0	0.380579721266287	0.346	0.143	0	Goblet	STRA6
ANPEP	0	0.375016724837164	0.268	0.044	0	Goblet	ANPEP
SERPINA1	0	0.363597930632409	0.264	0.106	0	Goblet	SERPINA1
CLIC31	0	0.362387689772736	0.604	0.368	0	Goblet	CLIC3
ERN21	0	0.350169849520177	0.491	0.267	0	Goblet	ERN2
ARFGEF3	0	0.350045565651574	0.547	0.328	0	Goblet	ARFGEF3
SMIM311	0	0.343837949173429	0.352	0.142	0	Goblet	SMIM31
CHPT11	0	0.33849742566838	0.47	0.252	0	Goblet	CHPT1
PROM1	0	0.336910298855339	0.547	0.296	0	Goblet	PROM1
KLK12	0	0.336324425817489	0.16	0.039	0	Goblet	KLK12
BPIFA2	0	0.327300220227409	0.235	0.048	0	Goblet	BPIFA2
CCNO	0	0.320066406540105	0.566	0.367	0	Goblet	CCNO
FUT61	0	0.311690829511222	0.364	0.143	0	Goblet	FUT6
TMSB10	0	0.306302642472558	0.981	0.958	0	Goblet	TMSB10
B3GALT5	0	0.301804936057412	0.276	0.065	0	Goblet	B3GALT5
TMC5	0	0.300319867784334	0.71	0.416	0	Goblet	TMC5
CEACAM51	0	0.298407026520023	0.35	0.146	0	Goblet	CEACAM5
PRKAR2B	0	0.295701668915466	0.285	0.096	0	Goblet	PRKAR2B
LURAP1L1	0	0.288836514353773	0.382	0.189	0	Goblet	LURAP1L
MMP7	0	0.282795627035834	0.179	0.039	0	Goblet	MMP7
VGLL1	0	0.281434570651096	0.276	0.074	0	Goblet	VGLL1
LRRN1	0	0.280242425954823	0.289	0.066	0	Goblet	LRRN1
SLC35C1	0	0.270888965946808	0.371	0.19	0	Goblet	SLC35C1
LYZ	0	0.26888107819282	0.234	0.06	0	Goblet	LYZ
SERF2	0	0.267009228227217	0.976	0.968	0	Goblet	SERF2
LRRC26	0	0.264789656058287	0.335	0.133	0	Goblet	LRRC26
GALNT6	0	0.260526025012733	0.23	0.077	0	Goblet	GALNT6
AC007681.1	0	0.256745324568076	0.163	0.02	0	Goblet	AC007681.1
CAPN5	0	0.251690077093341	0.367	0.172	0	Goblet	CAPN5
RHOV2	1.3296502338617e-306	0.480690355010183	0.597	0.375	3.59883132297008e-302	Goblet	RHOV
GPRC5A1	2.41304872590619e-305	0.596270811386943	0.65	0.48	6.53115768153771e-301	Goblet	GPRC5A
PAQR4	1.56470595059057e-303	0.326338467665924	0.27	0.115	4.23503312586843e-299	Goblet	PAQR4
HLA-B	3.91040263326878e-300	0.496987663104465	0.806	0.749	1.05838957672053e-295	Goblet	HLA-B
ADGRF1	4.27010397631944e-299	0.519910071277964	0.699	0.54	1.15574634223062e-294	Goblet	ADGRF1
PTP4A2	5.31040049689931e-298	0.531770120193635	0.741	0.703	1.43731299849077e-293	Goblet	PTP4A2
NOTCH2	5.28165388441102e-296	0.306797073189907	0.436	0.249	1.42953244035469e-291	Goblet	NOTCH2
MUC4	1.57034515155839e-294	0.501394852706984	0.769	0.621	4.25029618720794e-290	Goblet	MUC4
TSPAN1	2.05383864616715e-294	0.354248129421266	0.934	0.819	5.55891967971602e-290	Goblet	TSPAN1
TRIM161	1.10369243367045e-293	0.512438828255941	0.558	0.379	2.98725394097244e-289	Goblet	TRIM16
MYDGF	4.34569190044683e-291	0.544077062026035	0.694	0.586	1.17620496977494e-286	Goblet	MYDGF
S100A61	8.21872802479491e-290	0.402806698241331	0.996	0.99	2.22448092719099e-285	Goblet	S100A6
AMOTL2	3.26605264519646e-289	0.309251704097159	0.418	0.229	8.83989808948874e-285	Goblet	AMOTL2
EPCAM	1.1585261069564e-287	0.412009137302026	0.754	0.618	3.1356667610882e-283	Goblet	EPCAM
SELENBP11	3.52835265047403e-287	0.442300984742161	0.717	0.544	9.549839283773e-283	Goblet	SELENBP1
KDELR2	4.50328880236354e-287	0.487616792328521	0.687	0.594	1.21886014724772e-282	Goblet	KDELR2
MYEOV	2.41086830656204e-286	0.274193939876905	0.224	0.088	6.52525615854081e-282	Goblet	MYEOV
OST41	2.90967482125723e-281	0.3940936006945	0.862	0.858	7.87532587121483e-277	Goblet	OST4
SERPINB111	6.45673362344108e-278	0.372048545929773	0.355	0.178	1.74757952252056e-273	Goblet	SERPINB11
PAM	4.92209804551847e-276	0.258942473898698	0.35	0.18	1.33221505700003e-271	Goblet	PAM
TMEM2051	8.22420286068453e-276	0.495709720801383	0.733	0.633	2.22596274627287e-271	Goblet	TMEM205
CHKA	2.47811920248779e-275	0.262413520823603	0.363	0.188	6.70727743345344e-271	Goblet	CHKA
NR2F61	6.66803470223321e-274	0.470967577077624	0.743	0.671	1.80477027250644e-269	Goblet	NR2F6
DUSP11	1.27933646534347e-273	0.293392173445292	0.82	0.74	3.46265207709863e-269	Goblet	DUSP1
FUT21	2.12080994701369e-270	0.323616776943751	0.501	0.303	5.74018420258727e-266	Goblet	FUT2
GALNT7	1.57164714817184e-268	0.406597623498932	0.554	0.39	4.2538201712419e-264	Goblet	GALNT7
TPM41	3.74759002699284e-268	0.500734627911247	0.805	0.729	1.01432271670588e-263	Goblet	TPM4
SPINT11	6.23420980166418e-268	0.4713490010726	0.722	0.615	1.68735122491843e-263	Goblet	SPINT1
GALNT41	5.76365728794506e-266	0.315767228501693	0.451	0.265	1.55999148155521e-261	Goblet	GALNT4
CXCL161	1.10224458636656e-265	0.446543363886942	0.605	0.451	2.98333519745974e-261	Goblet	CXCL16
CLDN71	5.62480919679725e-265	0.447493628666479	0.829	0.735	1.52241085720514e-260	Goblet	CLDN7
FAM107B	1.64598698480509e-264	0.430372559561622	0.69	0.509	4.45502837307346e-260	Goblet	FAM107B
CPD	6.89839486110261e-263	0.53292852267231	0.681	0.598	1.86711955310603e-258	Goblet	CPD
GPRC5C1	6.19798088404092e-259	0.381294928198227	0.534	0.36	1.67754550607451e-254	Goblet	GPRC5C
KYNU	4.7125243218417e-258	0.32081955027055	0.404	0.23	1.27549183294967e-253	Goblet	KYNU
BACE2	7.9006257812207e-258	0.45717615408504	0.65	0.532	2.1383833739452e-253	Goblet	BACE2
ATP1B11	1.77661426914882e-257	0.432082675442379	0.873	0.866	4.80858418087818e-253	Goblet	ATP1B1
TUBB2A	7.41197576986512e-257	0.424201900289602	0.552	0.376	2.00612536187169e-252	Goblet	TUBB2A
TSPAN3	3.97601468324302e-254	0.418654958039507	0.789	0.726	1.07614813416656e-249	Goblet	TSPAN3
SH3KBP1	7.39143874671377e-254	0.276370426135615	0.405	0.227	2.00056681118555e-249	Goblet	SH3KBP1
GSN	2.56565503519778e-253	0.376619940805289	0.897	0.861	6.94420191826632e-249	Goblet	GSN
SLC39A7	3.87549951303722e-250	0.389311170828697	0.509	0.348	1.04894269819865e-245	Goblet	SLC39A7
LRP10	5.4877855231359e-250	0.445224811500327	0.722	0.641	1.48532402969196e-245	Goblet	LRP10
CNN3	1.00152548049511e-248	0.524847581966387	0.684	0.589	2.71072886550807e-244	Goblet	CNN3
SLC15A21	1.19995546376841e-247	0.376203017154966	0.582	0.416	3.24779945823557e-243	Goblet	SLC15A2
MMP10	4.67663718316208e-247	0.867087050271196	0.31	0.157	1.26577861999465e-242	Goblet	MMP10
DHRS91	5.86352804683825e-244	0.498771464444414	0.796	0.646	1.58702250115724e-239	Goblet	DHRS9
MUC20	8.87418026702266e-244	0.348601516627919	0.719	0.529	2.40188563107235e-239	Goblet	MUC20
HCAR21	8.42718704246449e-242	0.271146528864476	0.331	0.17	2.28090244491344e-237	Goblet	HCAR2
NFKBIA	3.6728273517298e-241	0.517714413782491	0.646	0.518	9.94087451019189e-237	Goblet	NFKBIA
OSTC	3.15956136438212e-236	0.483725522818778	0.706	0.651	8.55166878883665e-232	Goblet	OSTC
LAPTM4A1	1.82731458834669e-234	0.382371137338078	0.83	0.842	4.94580966481915e-230	Goblet	LAPTM4A
RABAC1	1.47244835466371e-231	0.4248663260329	0.766	0.73	3.98532871673281e-227	Goblet	RABAC1
TMEM263	1.73492261048185e-229	0.288551310221174	0.38	0.218	4.69574153753017e-225	Goblet	TMEM263
FAM83A1	7.43386280443825e-227	0.422137385215906	0.57	0.401	2.01204930664926e-222	Goblet	FAM83A
SLC44A4	1.0268321873884e-226	0.270957561985578	0.713	0.485	2.77922399838546e-222	Goblet	SLC44A4
KIAA13241	1.40358046992343e-226	0.374888775414557	0.369	0.209	3.79893089989477e-222	Goblet	KIAA1324
ADAM9	5.86061566255818e-226	0.438700477602504	0.612	0.493	1.586234235228e-221	Goblet	ADAM9
RHOBTB3	1.05251387678658e-225	0.365443189880507	0.496	0.341	2.84873405891054e-221	Goblet	RHOBTB3
CMTM8	5.58822896766471e-224	0.285281662568431	0.477	0.306	1.51251005238813e-219	Goblet	CMTM8
TNFAIP3	9.22532404204253e-224	0.463839370088392	0.332	0.179	2.49692620521923e-219	Goblet	TNFAIP3
TM9SF31	1.15151852422395e-222	0.438264128264298	0.749	0.714	3.11670003766454e-218	Goblet	TM9SF3
BZW1	2.52381039972256e-222	0.406448151938401	0.791	0.784	6.83094522788908e-218	Goblet	BZW1
FOS1	1.79982443909706e-221	0.482552463717686	0.866	0.826	4.8714048268601e-217	Goblet	FOS
RRBP1	3.26024307045015e-221	0.465793957395066	0.744	0.702	8.82417389448037e-217	Goblet	RRBP1
ALDH1A11	8.58474788687869e-220	0.380850774788628	0.915	0.859	2.32354786306259e-215	Goblet	ALDH1A1
DTX4	4.91478725398713e-219	0.30663598015736	0.448	0.287	1.33023631816416e-214	Goblet	DTX4
SGK11	2.15544691448007e-218	0.528280185483558	0.634	0.505	5.83393261873176e-214	Goblet	SGK1
RHOB1	2.82695647836552e-218	0.48131760795397	0.668	0.532	7.65144040434412e-214	Goblet	RHOB
S100A41	6.39081716395537e-218	0.671715114865253	0.817	0.782	1.72973857359616e-213	Goblet	S100A4
TMED31	9.27423076277935e-217	0.406959384897696	0.636	0.519	2.51016329825386e-212	Goblet	TMED3
IFNGR1	3.73598779233547e-215	0.559585960563567	0.636	0.544	1.01118245587352e-210	Goblet	IFNGR1
ZNHIT6	4.10122722560697e-214	0.409207406354286	0.546	0.403	1.11003816088278e-209	Goblet	ZNHIT6
CDKN1C1	2.5757908055135e-210	0.373901131135842	0.459	0.283	6.97163539420283e-206	Goblet	CDKN1C
LPP1	2.03219207451785e-209	0.422409858373716	0.681	0.593	5.50033106889001e-205	Goblet	LPP
ASS11	2.33937564326699e-209	0.39452135942886	0.646	0.486	6.33175411606643e-205	Goblet	ASS1
GNG5	3.74720391338832e-209	0.296490297355451	0.873	0.893	1.01421821119768e-204	Goblet	GNG5
S100A91	7.66914671250758e-209	0.3198891700062	0.922	0.903	2.0757312492073e-204	Goblet	S100A9
SLC16A91	2.02706399950532e-208	0.251693239485137	0.404	0.233	5.4864514210611e-204	Goblet	SLC16A9
TMEM2132	1.86635296585947e-207	0.302934727711625	0.354	0.189	5.05147093739525e-203	Goblet	TMEM213
PTTG1IP	1.19578791683636e-202	0.460692145735405	0.737	0.694	3.23651957570928e-198	Goblet	PTTG1IP
INSR	2.94681091215365e-202	0.325354605623929	0.504	0.348	7.97583841483507e-198	Goblet	INSR
KDELR11	1.05841509363178e-201	0.382758749523475	0.784	0.769	2.86470629242378e-197	Goblet	KDELR1
TRAM1	1.69398127174574e-201	0.492676463359781	0.68	0.619	4.58492971010703e-197	Goblet	TRAM1
PLAAT4	5.37296011591759e-199	0.374998362564545	0.69	0.566	1.45424538497425e-194	Goblet	PLAAT4
CCN11	5.2087964768067e-198	0.572042430858968	0.714	0.604	1.4098128544125e-193	Goblet	CCN1
ADAM282	7.00720847056587e-198	0.352955958680987	0.503	0.333	1.89657104464336e-193	Goblet	ADAM28
FAM114A11	3.50208559170425e-197	0.381429391933659	0.665	0.559	9.47874486250673e-193	Goblet	FAM114A1
FAM83D	3.85274446408557e-197	0.275209491974423	0.304	0.165	1.0427838166494e-192	Goblet	FAM83D
ALDH21	9.86146393397366e-197	0.438858178691477	0.7	0.619	2.66910382836931e-192	Goblet	ALDH2
CHP22	2.15200364939653e-196	0.316021068572782	0.426	0.257	5.82461307745664e-192	Goblet	CHP2
ATP6V1G1	1.75993939226669e-195	0.289798063922304	0.865	0.889	4.76345195910902e-191	Goblet	ATP6V1G1
ERO1A	4.23031152771282e-195	0.369188157639269	0.574	0.439	1.14497611809075e-190	Goblet	ERO1A
TMEM265	4.47296855261105e-195	0.441643364474136	0.618	0.49	1.21065366844971e-190	Goblet	TMEM265
TSPAN15	2.57536864331466e-194	0.295133049299141	0.499	0.343	6.97049276999547e-190	Goblet	TSPAN15
BMPR1B	1.04008754249527e-193	0.260824373611152	0.373	0.22	2.8151009425177e-189	Goblet	BMPR1B
ASPG1	2.4197546109254e-191	0.269628949505482	0.272	0.141	6.54930782993069e-187	Goblet	ASPG
CFH	1.59294709964412e-188	0.365958655133674	0.602	0.482	4.31147061989676e-184	Goblet	CFH
METRNL1	4.17645952591497e-187	0.293230798325659	0.521	0.357	1.13040053528415e-182	Goblet	METRNL
EDN21	2.93289036336078e-186	1.02002772527105	0.39	0.252	7.93816105747229e-182	Goblet	EDN2
SLC43A2	1.48347210905544e-184	0.296332078269261	0.396	0.251	4.01516561036945e-180	Goblet	SLC43A2
UAP11	4.35227992570446e-183	0.378334914141932	0.584	0.465	1.17798808469117e-178	Goblet	UAP1
UGCG	1.50367935573043e-182	0.409493941025303	0.643	0.551	4.06985854421999e-178	Goblet	UGCG
ZMAT3	1.012894009709e-181	0.35882974525621	0.472	0.339	2.74149892667839e-177	Goblet	ZMAT3
PNPLA21	7.95728021370826e-181	0.285850957735663	0.497	0.344	2.15371746264228e-176	Goblet	PNPLA2
IL331	9.3020585031914e-179	0.430957788177869	0.372	0.226	2.51769515447378e-174	Goblet	IL33
AHR	9.44837020164566e-179	0.416414471677459	0.698	0.632	2.55729587877741e-174	Goblet	AHR
RAB2A	5.88893624847445e-178	0.335583177617854	0.788	0.799	1.5938994850121e-173	Goblet	RAB2A
TTC9	9.0534702575353e-177	0.286809591375379	0.549	0.382	2.4504122599045e-172	Goblet	TTC9
ATP6V0E1	1.03455468222894e-176	0.315500513962033	0.831	0.854	2.80012570292085e-172	Goblet	ATP6V0E1
EID1	6.4565856269089e-176	0.302307535941558	0.827	0.851	1.74753946577916e-171	Goblet	EID1
FOXN32	1.77923467013455e-175	0.407797793372829	0.687	0.588	4.81567655818618e-171	Goblet	FOXN3
HLA-A	1.69603771869985e-174	0.342949494443561	0.835	0.833	4.59049568943302e-170	Goblet	HLA-A
SMAGP1	4.65647875141749e-172	0.310547965086325	0.543	0.393	1.26032253885866e-167	Goblet	SMAGP
SEC62	1.28228348208719e-171	0.359810717596647	0.793	0.803	3.4706284726172e-167	Goblet	SEC62
MAP3K8	1.25889520227124e-170	0.311114333840234	0.446	0.301	3.40732575446733e-166	Goblet	MAP3K8
PPM1L1	6.51277428812067e-170	0.257726185777464	0.409	0.26	1.76274748882274e-165	Goblet	PPM1L
TSTA3	7.10756720832227e-170	0.358695845854493	0.639	0.553	1.92373414060451e-165	Goblet	TSTA3
BAX	2.21435664149413e-169	0.41474012284826	0.692	0.652	5.99337768586802e-165	Goblet	BAX
EPS8L11	2.24474991288997e-169	0.278282396161463	0.563	0.408	6.07564011422799e-165	Goblet	EPS8L1
EPHX11	4.45534325429826e-167	0.366798688382388	0.832	0.788	1.20588320520837e-162	Goblet	EPHX1
NDRG21	4.88548943312279e-167	0.309789371389143	0.643	0.498	1.32230656996901e-162	Goblet	NDRG2
GNG10	1.13877567322199e-166	0.366383675625491	0.723	0.695	3.08221023714264e-162	Goblet	GNG10
IL13RA1	1.16417432801644e-166	0.266730915452115	0.509	0.362	3.15095423620931e-162	Goblet	IL13RA1
GRN1	6.09636426248021e-166	0.397297577935819	0.733	0.636	1.65004195128289e-161	Goblet	GRN
CFL1	2.0065706520142e-165	0.283529886791909	0.881	0.881	5.43098412674163e-161	Goblet	CFL1
MAGED1	1.28118192488387e-164	0.338918522093039	0.526	0.405	3.46764699789068e-160	Goblet	MAGED1
CYP4X1	1.30855152800513e-164	0.263546603699269	0.347	0.214	3.54172556569868e-160	Goblet	CYP4X1
DDIT41	3.55865535058755e-164	0.472825422037664	0.721	0.637	9.63185657190026e-160	Goblet	DDIT4
ICAM1	1.71036645190039e-163	0.27031223608938	0.146	0.06	4.62927783871361e-159	Goblet	ICAM1
HEBP21	6.43535457672296e-161	0.288571615451032	0.845	0.854	1.74179306973584e-156	Goblet	HEBP2
ARMCX3	7.60997343716846e-161	0.303778520502179	0.494	0.361	2.05971541050401e-156	Goblet	ARMCX3
PPIB	8.97499986114941e-161	0.380331429462221	0.829	0.834	2.4291734624187e-156	Goblet	PPIB
KLF61	3.06572569546061e-160	0.420887168519655	0.77	0.737	8.29769316733368e-156	Goblet	KLF6
ENTPD5	4.18677557963448e-158	0.258818397790703	0.337	0.211	1.13319267838387e-153	Goblet	ENTPD5
SLC16A3	1.46329202590032e-157	0.292780520963657	0.516	0.376	3.96054619730181e-153	Goblet	SLC16A3
CTSB1	6.92811435477902e-156	0.37143858785034	0.817	0.803	1.87516343126449e-151	Goblet	CTSB
LMO71	1.05512357196903e-154	0.35617508272841	0.74	0.681	2.85579745989137e-150	Goblet	LMO7
CYP1B11	6.5524927076957e-154	0.538072837884046	0.356	0.228	1.77349767626492e-149	Goblet	CYP1B1
CLDN41	3.77801492004411e-147	0.25170793958904	0.855	0.721	1.02255751825914e-142	Goblet	CLDN4
VPS13C	1.10776480600471e-145	0.334593962190224	0.663	0.577	2.99827622393235e-141	Goblet	VPS13C
HERPUD1	2.1232120656437e-144	0.374189849413398	0.592	0.499	5.74668577687123e-140	Goblet	HERPUD1
SERPINF1	4.32637168129383e-142	0.43570153427482	0.618	0.517	1.17097575925899e-137	Goblet	SERPINF1
CCL20	1.27117894004697e-141	1.59918701923959	0.133	0.057	3.44057291913114e-137	Goblet	CCL20
EFNA11	2.31095750747681e-140	0.473850970551635	0.433	0.312	6.25483758973672e-136	Goblet	EFNA1
ZFP36L11	5.47823952839105e-140	0.343030852318371	0.861	0.848	1.48274031075432e-135	Goblet	ZFP36L1
TRIM22	1.4143499989941e-139	0.258869551070634	0.507	0.376	3.82807970727744e-135	Goblet	TRIM22
DNAJC3	1.45311848978184e-139	0.36880434693482	0.683	0.635	3.93301050444352e-135	Goblet	DNAJC3
KIF13B1	3.31173043827496e-139	0.261507415241739	0.504	0.369	8.963529604235e-135	Goblet	KIF13B
MAL21	1.15520529276603e-138	0.315207760273584	0.765	0.735	3.12667864540055e-134	Goblet	MAL2
PLS1	5.36687348119521e-138	0.307142766599291	0.558	0.449	1.4525979764203e-133	Goblet	PLS1
POR1	4.55985869111049e-137	0.345715237048157	0.742	0.698	1.23417135333597e-132	Goblet	POR
ADM	1.11832265818494e-135	0.371095420961124	0.325	0.203	3.02685210664337e-131	Goblet	ADM
SULT2B11	5.21467302447475e-135	0.263442705665798	0.447	0.306	1.41140340080434e-130	Goblet	SULT2B1
AKR1C22	2.47568145045261e-134	0.367251310241554	0.784	0.704	6.70067941379503e-130	Goblet	AKR1C2
PPA12	4.89928236682439e-130	0.313638728281578	0.799	0.769	1.32603976540469e-125	Goblet	PPA1
GADD45B1	2.02629329838877e-128	0.354967719436503	0.607	0.501	5.48436544141903e-124	Goblet	GADD45B
SORL1	2.67517216935407e-128	0.289169177892751	0.507	0.391	7.24062099357372e-124	Goblet	SORL1
IGFBP3	5.05195541466109e-128	0.673268545310328	0.52	0.412	1.36736225253217e-123	Goblet	IGFBP3
POLE4	1.26027236707242e-127	0.337569645269092	0.605	0.52	3.4110531887182e-123	Goblet	POLE4
PDIA3	1.53715225813781e-127	0.392862166686992	0.769	0.768	4.16045630187581e-123	Goblet	PDIA3
CCN21	1.666010312623e-126	0.442965664450788	0.706	0.599	4.50922351214541e-122	Goblet	CCN2
GLRX1	1.02038212410632e-125	0.324482277616636	0.659	0.59	2.76176625710616e-121	Goblet	GLRX
PON2	1.41280545004604e-125	0.338780101349021	0.69	0.621	3.8238992310946e-121	Goblet	PON2
MFSD1	1.79796755468226e-125	0.28408242117294	0.498	0.391	4.866378983503e-121	Goblet	MFSD1
JTB	4.3570221193972e-125	0.265273425891142	0.807	0.82	1.17927160683605e-120	Goblet	JTB
GIPC11	4.62014284918265e-125	0.33459343790963	0.697	0.635	1.25048786355978e-120	Goblet	GIPC1
CD1511	1.62175348454584e-124	0.331293244498597	0.73	0.662	4.38943798127178e-120	Goblet	CD151
NR4A11	1.71951679340721e-124	0.297965940842299	0.433	0.301	4.65404415303594e-120	Goblet	NR4A1
UGP2	5.19930491134327e-124	0.334259712935341	0.703	0.671	1.40724386730417e-119	Goblet	UGP2
IRS2	2.93833932859685e-123	0.328062809388801	0.439	0.322	7.95290922678024e-119	Goblet	IRS2
LYPD6B1	1.94391788754308e-122	0.277330636265359	0.487	0.357	5.2614081544241e-118	Goblet	LYPD6B
CALU	3.44940747544802e-122	0.295580008060299	0.528	0.429	9.33616627304761e-118	Goblet	CALU
FNDC3B	2.2466846562784e-120	0.290259936492383	0.495	0.391	6.08087669068312e-116	Goblet	FNDC3B
P4HB	9.76517715310267e-120	0.335414298628793	0.763	0.733	2.64304284825877e-115	Goblet	P4HB
SPINT1-AS11	9.92855788776551e-120	0.30388156642165	0.638	0.557	2.68726347790261e-115	Goblet	SPINT1-AS1
GFPT1	1.12583723563771e-119	0.252599743028806	0.518	0.4	3.04719106197701e-115	Goblet	GFPT1
RCN1	2.79563677495895e-119	0.259616840449758	0.492	0.386	7.56667049510388e-115	Goblet	RCN1
NPC2	1.02110023733353e-118	0.282375387143552	0.778	0.782	2.76370990236694e-114	Goblet	NPC2
ABRACL	1.65042884349821e-116	0.297795135226766	0.662	0.608	4.46705070781226e-112	Goblet	ABRACL
NDFIP11	6.4193896502006e-115	0.313954586007487	0.681	0.633	1.73747200272329e-110	Goblet	NDFIP1
ADRB2	1.30299675115873e-113	0.266845306018907	0.299	0.195	3.52669100668622e-109	Goblet	ADRB2
APLP2	3.14903858991448e-113	0.270163871814528	0.825	0.837	8.52318784746252e-109	Goblet	APLP2
ARPC51	8.23595479861414e-113	0.270851887611013	0.808	0.797	2.2291435257929e-108	Goblet	ARPC5
DHCR24	8.30760820110782e-113	0.364234277605692	0.744	0.73	2.24853723571184e-108	Goblet	DHCR24
SRD5A3	8.4165698771434e-113	0.324309656356825	0.609	0.514	2.27802880294763e-108	Goblet	SRD5A3
CXXC5	6.76005860724859e-110	0.315995999222821	0.678	0.632	1.8296774626379e-105	Goblet	CXXC5
PLLP1	1.29074846764538e-109	0.253053634147692	0.444	0.326	3.49353980252899e-105	Goblet	PLLP
FMO31	2.02805580350582e-108	0.4946804400659	0.293	0.189	5.48913583776886e-104	Goblet	FMO3
SERP11	2.79796778110057e-108	0.276511878995025	0.81	0.827	7.5729795963268e-104	Goblet	SERP1
BIK	7.00268466890514e-108	0.296899506645493	0.597	0.496	1.89534663248586e-103	Goblet	BIK
ARL1	1.04585730061963e-107	0.292560148785219	0.682	0.652	2.8307173698571e-103	Goblet	ARL1
ABLIM11	4.28800764260482e-107	0.332352600881167	0.708	0.655	1.16059214854742e-102	Goblet	ABLIM1
MACC1	1.95658047200553e-106	0.26529534074742	0.514	0.395	5.29568070553017e-102	Goblet	MACC1
SERINC21	2.6428122131705e-106	0.294622125639605	0.691	0.623	7.15303553616727e-102	Goblet	SERINC2
FBXO341	1.43605730175435e-104	0.259880733083776	0.525	0.428	3.88683269292832e-100	Goblet	FBXO34
ZC3H12A	1.99485831271405e-104	0.311923612522537	0.375	0.269	5.39928350919184e-100	Goblet	ZC3H12A
VPS37B1	2.94524163318927e-104	0.275405535450098	0.556	0.463	7.97159100439007e-100	Goblet	VPS37B
CDKN2B	7.18986045597149e-104	0.255280123047209	0.411	0.298	1.94600763101324e-99	Goblet	CDKN2B
SRPRA	9.6599561145688e-104	0.252856809264562	0.517	0.426	2.61456372196919e-99	Goblet	SRPRA
PDXDC1	2.35523594533769e-103	0.262902991840616	0.49	0.39	6.37468160965099e-99	Goblet	PDXDC1
ECE11	1.28648416290993e-102	0.317292424811495	0.593	0.507	3.48199803533202e-98	Goblet	ECE1
GSTK11	1.62560328680801e-102	0.291720806811852	0.749	0.742	4.39985785607457e-98	Goblet	GSTK1
PMEPA1	3.75784110381594e-101	0.274299625062356	0.491	0.372	1.01709727315882e-96	Goblet	PMEPA1
GNL3	4.476208901771e-101	0.326782074275836	0.588	0.509	1.21153070135334e-96	Goblet	GNL3
KRTCAP21	3.7042579461234e-100	0.255764840417871	0.801	0.813	1.00259445569776e-95	Goblet	KRTCAP2
SEC31A	4.16921796091875e-100	0.307915485754675	0.648	0.606	1.12844053330227e-95	Goblet	SEC31A
RND3	5.41426689685381e-100	0.303694526365166	0.74	0.72	1.46542547830245e-95	Goblet	RND3
SLFN5	1.28756724692081e-98	0.275470817525731	0.661	0.595	3.48492951051587e-94	Goblet	SLFN5
MAGED2	1.99499408116299e-98	0.278945947075858	0.7	0.651	5.39965098007575e-94	Goblet	MAGED2
CCPG1	1.0832484300177e-97	0.286057826828896	0.685	0.638	2.9319202006859e-93	Goblet	CCPG1
RAB9A	3.05498134600635e-96	0.307302428786241	0.599	0.529	8.2686125111008e-92	Goblet	RAB9A
GALE	3.64027085284387e-96	0.252473348539981	0.453	0.35	9.85275709030721e-92	Goblet	GALE
ARF4	7.97923558811879e-96	0.301071155877385	0.697	0.685	2.15965990428023e-91	Goblet	ARF4
KRAS1	2.75456177914867e-94	0.280337086078715	0.654	0.599	7.45549691144379e-90	Goblet	KRAS
CEBPB	3.25428390399018e-94	0.372015634139155	0.714	0.709	8.80804481453981e-90	Goblet	CEBPB
RALGAPA2	5.03306534797781e-94	0.251616897955748	0.607	0.534	1.36224946708367e-89	Goblet	RALGAPA2
HSPA5	5.92760331567225e-94	0.355855613737623	0.765	0.773	1.60436511341985e-89	Goblet	HSPA5
BCL3	6.46099501049705e-94	0.25079931965283	0.321	0.223	1.74873290954113e-89	Goblet	BCL3
SSR3	1.35465796669554e-93	0.32540942114152	0.671	0.647	3.66651725265816e-89	Goblet	SSR3
CCDC186	2.07707612321481e-93	0.286288858500025	0.699	0.682	5.62181423509321e-89	Goblet	CCDC186
ASPH	8.90872515467466e-93	0.364454452181007	0.627	0.583	2.41123555036424e-88	Goblet	ASPH
SPCS2	1.27780144086829e-92	0.297811051558795	0.748	0.758	3.4584973798541e-88	Goblet	SPCS2
SSR21	2.4247380294857e-91	0.323245964430606	0.746	0.716	6.56279595060599e-87	Goblet	SSR2
ECHS1	1.43716147430372e-90	0.296168135039917	0.733	0.727	3.88982124635044e-86	Goblet	ECHS1
LAMTOR51	4.33350021565131e-90	0.252054920020374	0.814	0.838	1.17290516836818e-85	Goblet	LAMTOR5
SDR16C51	1.14104203262566e-86	0.260436130795019	0.556	0.46	3.08834436550462e-82	Goblet	SDR16C5
SYTL21	4.46598932935952e-86	0.277636740418388	0.555	0.456	1.20876467188445e-81	Goblet	SYTL2
GNAI1	9.26609948021045e-86	0.302948344986045	0.592	0.541	2.50796248531376e-81	Goblet	GNAI1
LITAF	1.08873702142891e-85	0.346707997575105	0.706	0.713	2.94677562219948e-81	Goblet	LITAF
CD821	1.96619344607775e-85	0.271626832198189	0.629	0.553	5.32169918115403e-81	Goblet	CD82
DHRS3	2.207276996683e-85	0.328528829948061	0.619	0.575	5.97421591922221e-81	Goblet	DHRS3
RNF145	5.5163280266119e-85	0.308564130416113	0.607	0.539	1.49304934368278e-80	Goblet	RNF145
RPS4Y1	1.01893651523745e-84	0.289415141714457	0.632	0.5	2.75785357214168e-80	Goblet	RPS4Y1
CARHSP1	1.35734013612752e-82	0.325826710388328	0.648	0.593	3.67377681244274e-78	Goblet	CARHSP1
TMEM167A	3.6470560765543e-82	0.254747625957112	0.623	0.575	9.87112197680186e-78	Goblet	TMEM167A
ACSL3	4.76811025676908e-81	0.326387310415033	0.65	0.615	1.29053672209712e-76	Goblet	ACSL3
ZMYND8	9.73803270963898e-80	0.273401778698307	0.615	0.559	2.63569593319089e-75	Goblet	ZMYND8
RHOC1	5.14930700558853e-78	0.259770780399871	0.737	0.7	1.39371143413259e-73	Goblet	RHOC
CHD31	9.5608954269492e-78	0.284228135213507	0.606	0.542	2.58775195625807e-73	Goblet	CHD3
MLEC	6.65137347232428e-77	0.28357265797326	0.628	0.595	1.80026074401929e-72	Goblet	MLEC
IFNAR1	9.88213622504036e-77	0.253047236563396	0.583	0.515	2.67469899066942e-72	Goblet	IFNAR1
ARRDC3	4.70095760704645e-76	0.29368210423865	0.571	0.495	1.27236118592319e-71	Goblet	ARRDC3
SLITRK61	9.63386798581303e-76	0.283721129398955	0.421	0.326	2.60750270904015e-71	Goblet	SLITRK6
FKBP11	7.92427922167603e-75	0.284008106795896	0.325	0.24	2.14478541413883e-70	Goblet	FKBP11
HM13	9.25386089112955e-74	0.27422470799699	0.587	0.529	2.50464998879312e-69	Goblet	HM13
BHLHE402	9.90839353596213e-74	0.333919849491101	0.678	0.607	2.68180579444351e-69	Goblet	BHLHE40
TMED2	8.88124110423387e-73	0.279088259041176	0.709	0.704	2.40379671727194e-68	Goblet	TMED2
STAT3	1.92784661755606e-71	0.270135035062617	0.69	0.674	5.21790965507722e-67	Goblet	STAT3
BID	2.10142777180055e-71	0.273803169128691	0.615	0.563	5.68772440715536e-67	Goblet	BID
LGALS3BP	2.44101838533822e-71	0.276114780668458	0.725	0.717	6.60686036175642e-67	Goblet	LGALS3BP
SEC11C	2.95825411616673e-71	0.2606820943841	0.593	0.55	8.00681059081687e-67	Goblet	SEC11C
RPN2	8.07558410083589e-71	0.287492571814449	0.704	0.701	2.18573759273224e-66	Goblet	RPN2
SEC61G	5.55050103926271e-70	0.266820525770413	0.75	0.774	1.50229861128684e-65	Goblet	SEC61G
TCEA31	2.35574838892942e-66	0.265053228605706	0.504	0.425	6.37606858947636e-62	Goblet	TCEA3
SELENOS	2.98604520793308e-66	0.270078210111014	0.694	0.683	8.08202995979167e-62	Goblet	SELENOS
CAVIN21	1.91215290703008e-65	0.295206645052269	0.349	0.262	5.17543305816762e-61	Goblet	CAVIN2
TMED9	3.18284508239349e-65	0.268144369023296	0.654	0.608	8.61468850000622e-61	Goblet	TMED9
NCK1	4.76365223217383e-65	0.282601216991447	0.577	0.524	1.28933011316017e-60	Goblet	NCK1
ZBTB38	4.86781793184082e-65	0.261242774431572	0.595	0.544	1.31752360143204e-60	Goblet	ZBTB38
CAP1	5.88663156444564e-65	0.254418265984535	0.682	0.663	1.59327569923286e-60	Goblet	CAP1
TMEM30A	1.25617218649193e-64	0.25128557198695	0.559	0.506	3.39995563995905e-60	Goblet	TMEM30A
CYP51A1	5.82305413067526e-63	0.326444099295017	0.576	0.52	1.57606783100857e-58	Goblet	CYP51A1
RAB32	1.0050472186273e-62	0.252507583884644	0.305	0.225	2.72026080193664e-58	Goblet	RAB32
KLF31	4.53879622922871e-61	0.268792576999071	0.708	0.708	1.22847058740304e-56	Goblet	KLF3
ERRFI1	3.89883644547579e-59	0.388622205287739	0.477	0.413	1.05525907233248e-54	Goblet	ERRFI1
PTPN2	1.88258348244722e-56	0.255921582554165	0.596	0.548	5.09540045359164e-52	Goblet	PTPN2
SOD2	4.17787803968572e-54	0.413695238332757	0.59	0.565	1.13078447022134e-49	Goblet	SOD2
MANF	5.62240792619077e-53	0.283915928512638	0.574	0.542	1.52176092930279e-48	Goblet	MANF
LDLR	1.56305455508602e-49	0.271016173510671	0.545	0.481	4.23056345879581e-45	Goblet	LDLR
DUSP23	1.89624612998245e-49	0.294170459098156	0.581	0.546	5.1323797754105e-45	Goblet	DUSP23
BTG3	1.24850639369328e-45	0.259871335665498	0.568	0.533	3.37920740517022e-41	Goblet	BTG3
HMGB3	1.1558630508223e-44	0.271610274997235	0.565	0.515	3.12845893335565e-40	Goblet	HMGB3
FDFT1	3.20695176681414e-33	0.289730031198865	0.646	0.643	8.67993565205915e-29	Goblet	FDFT1
CEBPD1	8.18854715813445e-31	0.260862422703558	0.821	0.812	2.21631217382067e-26	Goblet	CEBPD
KRT23	4.50218731989597e-21	0.258864995112698	0.47	0.434	1.21856202000304e-16	Goblet	KRT23
AZGP1	0	2.21483160443983	0.753	0.029	0	Goblet-Ionocyte	AZGP1
IGF1	0	1.28696262157785	0.519	0.013	0	Goblet-Ionocyte	IGF1
HEPACAM2	0	1.10905489367082	0.792	0.021	0	Goblet-Ionocyte	HEPACAM2
CDA	0	0.781085051251535	0.532	0.013	0	Goblet-Ionocyte	CDA
PDE1C	0	0.70021148640405	0.455	0.01	0	Goblet-Ionocyte	PDE1C
KCNMA1	0	0.620194660471936	0.571	0.016	0	Goblet-Ionocyte	KCNMA1
SRARP	0	0.330998709175806	0.312	0.005	0	Goblet-Ionocyte	SRARP
BSND	6.25575617839766e-303	0.554448468458536	0.429	0.01	1.69318296724511e-298	Goblet-Ionocyte	BSND
SLC14A1	7.48208025131491e-302	0.387135148772779	0.364	0.007	2.02509984082089e-297	Goblet-Ionocyte	SLC14A1
CLCNKB	1.17494962577633e-300	0.641202048020422	0.442	0.01	3.18011865712622e-296	Goblet-Ionocyte	CLCNKB
DGKI	6.20316252875751e-287	0.576411011266832	0.455	0.011	1.67894797003351e-282	Goblet-Ionocyte	DGKI
ADGRF5	2.59548856566715e-286	0.896604005451902	0.429	0.01	7.02494935183471e-282	Goblet-Ionocyte	ADGRF5
FAM177B	1.57261514828677e-282	0.259656007257072	0.195	0.002	4.25644016035298e-278	Goblet-Ionocyte	FAM177B
CLCNKA	4.03412735829582e-281	0.307306345818161	0.364	0.007	1.09187691079635e-276	Goblet-Ionocyte	CLCNKA
ASCL3	1.7717261929041e-263	1.83112535706814	0.506	0.015	4.79535411371424e-259	Goblet-Ionocyte	ASCL3
LINC01187	3.47545866901302e-258	0.510031416396471	0.429	0.011	9.40667643355064e-254	Goblet-Ionocyte	LINC01187
FOXI1	5.96698593419042e-247	0.638002215569133	0.481	0.015	1.61502441294798e-242	Goblet-Ionocyte	FOXI1
CLNK	7.15519340887491e-239	0.518287278793494	0.429	0.012	1.93662464804608e-234	Goblet-Ionocyte	CLNK
STAP1	1.03164039600737e-232	0.464165595999153	0.403	0.011	2.79223789583354e-228	Goblet-Ionocyte	STAP1
ANK2	7.96927755773123e-218	0.27903908206913	0.338	0.008	2.15696466377553e-213	Goblet-Ionocyte	ANK2
STRIT1	6.30873377926407e-213	0.417527359529142	0.312	0.007	1.70752188469561e-208	Goblet-Ionocyte	STRIT1
ADRA2A	3.14939164521124e-203	0.314483267961409	0.104	0.001	8.52414342692874e-199	Goblet-Ionocyte	ADRA2A
SLC35F3	9.01747850553711e-165	0.470434936624048	0.39	0.014	2.44067073230867e-160	Goblet-Ionocyte	SLC35F3
COL3A1	1.66783720699459e-151	0.351680392724408	0.26	0.007	4.51416818445155e-147	Goblet-Ionocyte	COL3A1
CLDN25	4.26276578048715e-149	0.320386778702058	0.208	0.005	1.15376018614665e-144	Goblet-Ionocyte	CLDN25
CXCR4	5.32568691729384e-149	0.256774706573764	0.234	0.006	1.44145042103475e-144	Goblet-Ionocyte	CXCR4
NEURL1	2.59552938558953e-140	0.360144829258802	0.416	0.019	7.02505983503662e-136	Goblet-Ionocyte	NEURL1
BPIFB2	1.66827645930202e-137	0.659160356377353	0.117	0.002	4.51535706474685e-133	Goblet-Ionocyte	BPIFB2
BANCR	1.61373792449936e-134	0.394774360809334	0.117	0.002	4.36774306644996e-130	Goblet-Ionocyte	BANCR
TMPRSS11E	2.81682856264216e-132	1.47935890321646	0.688	0.057	7.62402818764726e-128	Goblet-Ionocyte	TMPRSS11E
SCG2	6.74819094914762e-129	0.906377033493656	0.208	0.005	1.8264653622963e-124	Goblet-Ionocyte	SCG2
EFHD1	1.18871524400991e-124	0.379019314607021	0.325	0.013	3.21737667943721e-120	Goblet-Ionocyte	EFHD1
ITIH5	1.49279899049297e-118	0.285494229524733	0.221	0.006	4.04040974766828e-114	Goblet-Ionocyte	ITIH5
NREP	3.23025284840981e-104	0.479392414032568	0.429	0.027	8.74300235950599e-100	Goblet-Ionocyte	NREP
KLK121	8.59895719164654e-99	2.74874597540667	0.532	0.045	2.32739375349105e-94	Goblet-Ionocyte	KLK12
CFTR	5.21458572237659e-80	1.49145946062893	0.74	0.113	1.41137977161845e-75	Goblet-Ionocyte	CFTR
PPP1R1B	1.7687081703711e-78	0.316487179569796	0.26	0.013	4.78718553392642e-74	Goblet-Ionocyte	PPP1R1B
FOXA3	7.7230349909578e-72	0.339648179864363	0.273	0.016	2.09031665065264e-67	Goblet-Ionocyte	FOXA3
TFF11	1.41713364574947e-71	2.71278383122401	0.377	0.031	3.83561392558551e-67	Goblet-Ionocyte	TFF1
KIT	4.42119558929106e-68	0.546546528188366	0.597	0.075	1.19664079819752e-63	Goblet-Ionocyte	KIT
CD3G	4.017387670901e-65	1.15574974315894	0.195	0.009	1.08734614700607e-60	Goblet-Ionocyte	CD3G
CGNL1	7.86432548859263e-61	0.260638010630798	0.351	0.03	2.12855833674248e-56	Goblet-Ionocyte	CGNL1
TUBB2B	8.07273800149784e-60	0.250446355180352	0.182	0.009	2.1849672674854e-55	Goblet-Ionocyte	TUBB2B
MUC5AC1	1.58482196648429e-58	4.78225669920976	0.584	0.091	4.28947913448638e-54	Goblet-Ionocyte	MUC5AC
MFSD6L	2.46134087625619e-58	0.373475872376587	0.429	0.046	6.66186521567501e-54	Goblet-Ionocyte	MFSD6L
SLC39A8	3.47296710000358e-58	0.385946341326583	0.312	0.026	9.39993275286969e-54	Goblet-Ionocyte	SLC39A8
BCL2	1.92426413938305e-57	0.401795995264486	0.442	0.049	5.20821331965415e-53	Goblet-Ionocyte	BCL2
LTBP2	8.43748922431631e-57	0.265700460452167	0.351	0.032	2.28369083345345e-52	Goblet-Ionocyte	LTBP2
TMEM61	3.89443004421157e-55	1.31717463334898	0.532	0.079	1.0540664357663e-50	Goblet-Ionocyte	TMEM61
CEL	1.94199894845862e-48	0.779489177075518	0.377	0.043	5.25621435389809e-44	Goblet-Ionocyte	CEL
TSPAN81	2.22243795835231e-46	1.42423741884279	0.494	0.077	6.01525057807637e-42	Goblet-Ionocyte	TSPAN8
PALM2-AKAP2	5.46578835106657e-45	0.47019026212698	0.519	0.084	1.47937027509968e-40	Goblet-Ionocyte	PALM2-AKAP2
B3GNT6	5.9177047830044e-45	0.254353014600338	0.169	0.01	1.60168597656797e-40	Goblet-Ionocyte	B3GNT6
ATP2A3	6.33310812684408e-45	0.384690708311619	0.468	0.068	1.71411904561162e-40	Goblet-Ionocyte	ATP2A3
TFF31	1.01850921008457e-44	4.78842277874201	0.961	0.415	2.7566970280149e-40	Goblet-Ionocyte	TFF3
ITPR2	1.58619670338267e-44	0.698124244738855	0.468	0.072	4.29319999737554e-40	Goblet-Ionocyte	ITPR2
CAMK2B	4.72872128801947e-42	0.332784402291943	0.286	0.028	1.27987570381535e-37	Goblet-Ionocyte	CAMK2B
TFPI	4.80075044220924e-42	0.384571034864702	0.494	0.079	1.29937111468835e-37	Goblet-Ionocyte	TFPI
SPDEF2	1.13018455694591e-39	1.6693834683624	0.74	0.199	3.0589575218298e-35	Goblet-Ionocyte	SPDEF
CRYM2	2.18515396815661e-39	0.965258819875362	0.766	0.193	5.91433773021269e-35	Goblet-Ionocyte	CRYM
SLC12A22	5.8970975925687e-39	1.32731262305607	0.961	0.464	1.59610843440464e-34	Goblet-Ionocyte	SLC12A2
SEC11C1	1.02325371889025e-38	1.75082167520746	0.948	0.552	2.76953851554834e-34	Goblet-Ionocyte	SEC11C
LYZ1	1.331227929475e-38	1.46362321859487	0.429	0.069	3.60310151391703e-34	Goblet-Ionocyte	LYZ
MGAT4A	2.14620819571817e-38	0.440973087962457	0.584	0.117	5.80892710253079e-34	Goblet-Ionocyte	MGAT4A
CRACR2A	4.13098002944111e-37	0.412002055179898	0.442	0.072	1.11809105476853e-32	Goblet-Ionocyte	CRACR2A
RARRES2	2.4946979349235e-35	1.26129108259953	0.558	0.124	6.75214943066393e-31	Goblet-Ionocyte	RARRES2
CREB3L12	1.5168660241165e-33	1.02782358637227	0.727	0.214	4.10554958087371e-29	Goblet-Ionocyte	CREB3L1
KIAA13242	7.04034686714491e-33	0.692692929380652	0.753	0.216	1.90554028306144e-28	Goblet-Ionocyte	KIAA1324
NRP1	7.54882227956641e-33	0.359208944838707	0.506	0.104	2.04316423818744e-28	Goblet-Ionocyte	NRP1
C9orf1521	7.96864477082586e-33	0.511622646456989	0.597	0.143	2.15679339367173e-28	Goblet-Ionocyte	C9orf152
EPCAM1	1.1356388209615e-31	1.13196838353992	0.961	0.624	3.07372003281439e-27	Goblet-Ionocyte	EPCAM
SCIN1	1.54111651118381e-31	0.830103476728896	0.844	0.357	4.1711859491701e-27	Goblet-Ionocyte	SCIN
THBS1	1.73759112915462e-31	0.570488618082578	0.455	0.089	4.70296415016991e-27	Goblet-Ionocyte	THBS1
WNK2	3.07698429807221e-31	0.58308563418737	0.623	0.171	8.32816570116224e-27	Goblet-Ionocyte	WNK2
HERPUD11	4.11107205826501e-31	1.2649132542647	0.961	0.503	1.11270276329001e-26	Goblet-Ionocyte	HERPUD1
SLC31A12	4.85255969321803e-31	0.901981154274976	0.883	0.349	1.31339380656639e-26	Goblet-Ionocyte	SLC31A1
GOLM11	9.59612305736277e-31	1.23219234267908	0.974	0.566	2.59728666670581e-26	Goblet-Ionocyte	GOLM1
DHX35	1.39113705715268e-30	0.805928815127323	0.519	0.12	3.76525155888944e-26	Goblet-Ionocyte	DHX35
QSOX11	2.8739857117464e-30	0.717112768058943	0.844	0.32	7.77872972741281e-26	Goblet-Ionocyte	QSOX1
CMTM81	4.48189261528686e-30	0.666831076458152	0.805	0.314	1.21306905525354e-25	Goblet-Ionocyte	CMTM8
IQGAP2	4.82515471780781e-30	0.709935252032823	0.61	0.171	1.30597637592186e-25	Goblet-Ionocyte	IQGAP2
TPD52	7.59639553516419e-30	0.977717529427195	0.922	0.548	2.05604041554754e-25	Goblet-Ionocyte	TPD52
CAPN8	1.23628873616854e-29	0.32065494934182	0.429	0.081	3.34613909331377e-25	Goblet-Ionocyte	CAPN8
MCF2L	3.77158911794126e-29	0.376038486637618	0.468	0.096	1.02081831066198e-24	Goblet-Ionocyte	MCF2L
ATP6V0B	1.04861603080468e-27	1.18834893569888	0.961	0.753	2.83818414897594e-23	Goblet-Ionocyte	ATP6V0B
ARMCX31	4.06348442314252e-27	0.831522172521277	0.844	0.368	1.09982269396775e-22	Goblet-Ionocyte	ARMCX3
ZNF101	5.49799314319635e-27	0.430670289470956	0.403	0.08	1.48808682413752e-22	Goblet-Ionocyte	ZNF101
AC020656.1	6.25596439996464e-27	0.270762425642388	0.117	0.008	1.69323932449443e-22	Goblet-Ionocyte	AC020656.1
LRRC261	6.68467703185368e-27	0.42177421632698	0.571	0.143	1.80927468544152e-22	Goblet-Ionocyte	LRRC26
SELENOM1	1.00679002784409e-26	0.736110577026752	0.636	0.192	2.72497788936282e-22	Goblet-Ionocyte	SELENOM
TENT5C	1.20704515389315e-26	0.325106808503907	0.338	0.057	3.26698841352719e-22	Goblet-Ionocyte	TENT5C
HCAR22	1.27881056049075e-26	0.51282668422801	0.623	0.177	3.46122866302426e-22	Goblet-Ionocyte	HCAR2
CADPS2	2.64992163797152e-26	0.510491295729822	0.494	0.119	7.17227790533371e-22	Goblet-Ionocyte	CADPS2
SRGAP1	6.32925973105151e-26	0.683113849953142	0.87	0.413	1.7130774388064e-21	Goblet-Ionocyte	SRGAP1
FUT62	6.55596707547309e-26	0.453521429110694	0.584	0.154	1.77443804864755e-21	Goblet-Ionocyte	FUT6
CDC42EP52	1.21602626433022e-25	1.16475467248959	0.922	0.456	3.29129668703618e-21	Goblet-Ionocyte	CDC42EP5
KLHL23	1.34165604847152e-25	0.421220816772748	0.468	0.105	3.63132626079301e-21	Goblet-Ionocyte	KLHL23
LRMP	3.15188187759745e-25	0.372103064763223	0.247	0.033	8.53088348990526e-21	Goblet-Ionocyte	LRMP
FAM83D1	8.48354692470722e-25	0.675290727426742	0.584	0.172	2.29615681064126e-20	Goblet-Ionocyte	FAM83D
FOXP1	8.96597363276529e-25	0.885146772332006	0.935	0.581	2.42673042344425e-20	Goblet-Ionocyte	FOXP1
FAM174B	9.3540499141908e-25	0.450518394171035	0.558	0.152	2.53176714977488e-20	Goblet-Ionocyte	FAM174B
NCAM1	1.38272877610317e-24	0.30266352887093	0.26	0.038	3.74249370540085e-20	Goblet-Ionocyte	NCAM1
ZNF467	1.46001416380829e-24	0.358365942940142	0.351	0.066	3.95167433576353e-20	Goblet-Ionocyte	ZNF467
CREB3L4	1.50901120542198e-24	0.599277552553872	0.571	0.167	4.08428972859512e-20	Goblet-Ionocyte	CREB3L4
PTGFR2	2.60577045575961e-24	0.648894568659101	0.532	0.145	7.05277831555897e-20	Goblet-Ionocyte	PTGFR
GNAS	1.44701544476363e-23	0.661920941247723	1	0.925	3.91649200279724e-19	Goblet-Ionocyte	GNAS
MARCKSL12	1.49815200816116e-23	0.981154802987795	0.792	0.339	4.05489822528901e-19	Goblet-Ionocyte	MARCKSL1
XBP12	1.502233914254e-23	1.19447088283768	0.948	0.563	4.06594631231988e-19	Goblet-Ionocyte	XBP1
TSPAN132	3.50867224242575e-23	1.28664180147926	0.935	0.534	9.49657229134953e-19	Goblet-Ionocyte	TSPAN13
ZG16B1	3.71165853868642e-23	0.751872194732384	0.792	0.317	1.00459750008087e-18	Goblet-Ionocyte	ZG16B
TBC1D4	5.16423576963441e-23	0.285778291815875	0.351	0.069	1.39775205340925e-18	Goblet-Ionocyte	TBC1D4
MGAT5	7.91610842651348e-23	0.514282966967404	0.714	0.268	2.14257390672014e-18	Goblet-Ionocyte	MGAT5
FAM114A12	1.01924945433775e-22	0.77764653301756	0.922	0.564	2.75870057311056e-18	Goblet-Ionocyte	FAM114A1
DMRT2	1.04078366078555e-22	0.63737765657666	0.558	0.175	2.81698505628217e-18	Goblet-Ionocyte	DMRT2
NPDC12	1.77752448057751e-22	0.847310985624279	0.792	0.332	4.8110477591311e-18	Goblet-Ionocyte	NPDC1
GADD45G	1.99958714755835e-22	0.262531212383633	0.364	0.075	5.41208257358142e-18	Goblet-Ionocyte	GADD45G
HMGCS2	3.35051241962247e-22	0.309295818265824	0.208	0.028	9.06849691495018e-18	Goblet-Ionocyte	HMGCS2
RBPJ	5.57840597831741e-22	1.12398495701191	0.883	0.519	1.50985136209139e-17	Goblet-Ionocyte	RBPJ
VSIG22	6.47788579284059e-22	0.59522237520933	0.883	0.357	1.75330456869023e-17	Goblet-Ionocyte	VSIG2
FOLR11	7.67127410507104e-22	0.373557449038251	0.481	0.12	2.07630704927853e-17	Goblet-Ionocyte	FOLR1
GALNT61	9.97133402283532e-22	0.47475059984844	0.377	0.085	2.69884126662061e-17	Goblet-Ionocyte	GALNT6
TMEM2631	1.14385469958214e-21	0.655252931145177	0.636	0.226	3.09595712988902e-17	Goblet-Ionocyte	TMEM263
ENC1	2.75890326521666e-21	0.713931696645249	0.662	0.254	7.46724757763542e-17	Goblet-Ionocyte	ENC1
EDEM3	3.21818775282298e-21	0.56565903146867	0.688	0.265	8.71034697179068e-17	Goblet-Ionocyte	EDEM3
STARD102	4.12488904776025e-21	0.770729245380034	0.987	0.623	1.11644246966679e-16	Goblet-Ionocyte	STARD10
SDC2	5.3460202403684e-21	0.366846612441547	0.429	0.108	1.44695383825811e-16	Goblet-Ionocyte	SDC2
ERP29	5.74112768094281e-21	0.637549149642614	1	0.822	1.55389361812398e-16	Goblet-Ionocyte	ERP29
HES42	7.11369183417101e-21	1.06350510944781	0.961	0.586	1.92539183183673e-16	Goblet-Ionocyte	HES4
TMSB4X2	9.06003174678485e-21	0.859855069633802	1	0.954	2.45218819258479e-16	Goblet-Ionocyte	TMSB4X
WFDC22	1.1776384079833e-20	1.12338125469974	1	0.896	3.18739611504759e-16	Goblet-Ionocyte	WFDC2
CD632	1.22192578447561e-20	0.785654879645814	1	0.911	3.30726432826168e-16	Goblet-Ionocyte	CD63
SLC9A3R22	2.04208941666018e-20	0.764393937167055	0.909	0.523	5.52711921513245e-16	Goblet-Ionocyte	SLC9A3R2
SMIM312	2.36729567954632e-20	0.585026319163751	0.506	0.152	6.40732248626008e-16	Goblet-Ionocyte	SMIM31
DNAJB9	2.52981526238842e-20	0.641963556457649	0.506	0.16	6.8471979891805e-16	Goblet-Ionocyte	DNAJB9
NIBAN12	4.67595651489786e-20	0.92748175988393	0.805	0.399	1.26559439032225e-15	Goblet-Ionocyte	NIBAN1
ARFGEF31	8.16933276650064e-20	0.49587893191592	0.831	0.338	2.21111160658106e-15	Goblet-Ionocyte	ARFGEF3
SSR22	9.22423797734308e-20	1.00211584706251	0.987	0.717	2.49663225094768e-15	Goblet-Ionocyte	SSR2
ERLEC1	1.11359230068087e-19	1.06606394485498	0.935	0.619	3.01404892102285e-15	Goblet-Ionocyte	ERLEC1
AGR22	1.3070317960881e-19	2.95112202943945	1	0.872	3.53761225929205e-15	Goblet-Ionocyte	AGR2
MLPH1	1.59922603752956e-19	0.459778849626873	0.688	0.26	4.32846519317752e-15	Goblet-Ionocyte	MLPH
KRT182	2.18735216182602e-19	0.765242132549621	1	0.918	5.92028736119831e-15	Goblet-Ionocyte	KRT18
GOLGA3	2.67657531508815e-19	0.556044745403897	0.831	0.393	7.2444187478176e-15	Goblet-Ionocyte	GOLGA3
RABAC11	3.10402788914281e-19	1.05061498205912	0.935	0.732	8.40136188475394e-15	Goblet-Ionocyte	RABAC1
MAGT1	4.18553662943445e-19	0.582967429504513	0.753	0.354	1.13285734412273e-14	Goblet-Ionocyte	MAGT1
GALNT71	5.91635028793356e-19	0.693761898574608	0.818	0.398	1.6013193689321e-14	Goblet-Ionocyte	GALNT7
SEL1L31	6.07139035841514e-19	0.55272907414009	0.714	0.296	1.64328251440864e-14	Goblet-Ionocyte	SEL1L3
SYT17	6.3479249517471e-19	0.253762044390781	0.429	0.111	1.71812936743987e-14	Goblet-Ionocyte	SYT17
ZNF704	7.05421262609153e-19	0.319585228295847	0.506	0.151	1.90929318937793e-14	Goblet-Ionocyte	ZNF704
MIA3	7.73755134360453e-19	0.805421822447719	0.857	0.448	2.09424564666e-14	Goblet-Ionocyte	MIA3
AUTS2	7.90205901744716e-19	0.623979370612779	0.792	0.418	2.13877129366225e-14	Goblet-Ionocyte	AUTS2
NKX3-11	9.09411952315189e-19	0.761921972061016	0.494	0.154	2.46141439013629e-14	Goblet-Ionocyte	NKX3-1
MYDGF1	1.91221306339753e-18	1.23792500769745	0.922	0.591	5.17559587739175e-14	Goblet-Ionocyte	MYDGF
SSR41	2.01024262664821e-18	1.33495920862146	1	0.882	5.44092269328605e-14	Goblet-Ionocyte	SSR4
CLDN102	2.22107923363189e-18	0.862626976546601	0.805	0.362	6.01157305374808e-14	Goblet-Ionocyte	CLDN10
PDIA31	3.04538676490032e-18	1.45704160935517	0.935	0.768	8.24264381787921e-14	Goblet-Ionocyte	PDIA3
BPIFA21	3.14602679683155e-18	0.361103512165732	0.286	0.057	8.51503612830429e-14	Goblet-Ionocyte	BPIFA2
SELENOS1	4.52398456617553e-18	0.809322339505304	0.922	0.683	1.22446166268107e-13	Goblet-Ionocyte	SELENOS
CALR1	5.63559440668497e-18	0.751863584320793	0.961	0.809	1.52532998211335e-13	Goblet-Ionocyte	CALR
VMO12	9.25655353270183e-18	0.512463273017704	0.961	0.517	2.50537877916108e-13	Goblet-Ionocyte	VMO1
HEY11	1.65248420468021e-17	0.642628527961024	0.636	0.243	4.47261374838745e-13	Goblet-Ionocyte	HEY1
ATP6V1C2	2.18844224688977e-17	0.361021482340455	0.494	0.154	5.92323778543184e-13	Goblet-Ionocyte	ATP6V1C2
S100P2	2.71187434741861e-17	1.22326991732302	0.974	0.645	7.33995910872322e-13	Goblet-Ionocyte	S100P
TOX31	4.08896837827981e-17	0.411446906502435	0.468	0.141	1.10672018126521e-12	Goblet-Ionocyte	TOX3
H1F0	4.15973556709955e-17	0.577984285982634	0.753	0.375	1.12587402859116e-12	Goblet-Ionocyte	H1F0
TFCP2L1	4.67992486452805e-17	1.06645230371056	0.571	0.24	1.26666846383316e-12	Goblet-Ionocyte	TFCP2L1
SYNGR22	5.38052148151384e-17	0.542125930419745	0.883	0.543	1.45629194418654e-12	Goblet-Ionocyte	SYNGR2
ICA1	5.5084873896157e-17	0.449571947336815	0.455	0.138	1.49092719687338e-12	Goblet-Ionocyte	ICA1
PPIB1	5.63974670043855e-17	1.09206670752329	0.987	0.834	1.5264538419407e-12	Goblet-Ionocyte	PPIB
SLC39A71	5.672624088047e-17	0.798861285412268	0.714	0.356	1.5353524356708e-12	Goblet-Ionocyte	SLC39A7
ATP6V0A4	6.9140751501618e-17	0.280963227438674	0.468	0.139	1.87136358014279e-12	Goblet-Ionocyte	ATP6V0A4
OXCT1	7.52634932294865e-17	0.287803030816969	0.545	0.185	2.03708170774928e-12	Goblet-Ionocyte	OXCT1
ADI11	8.64034076903372e-17	0.671886370248691	0.922	0.633	2.33859463254667e-12	Goblet-Ionocyte	ADI1
HSP90B1	1.13334809606806e-16	1.11265275194851	0.974	0.819	3.06751995681782e-12	Goblet-Ionocyte	HSP90B1
NEDD4L	1.90929499957937e-16	0.567737279564904	0.818	0.459	5.16769784586153e-12	Goblet-Ionocyte	NEDD4L
DEFB12	2.33104513100336e-16	0.779970236973281	0.649	0.272	6.30920675157369e-12	Goblet-Ionocyte	DEFB1
UAP12	2.85709979889313e-16	0.565920453707644	0.844	0.471	7.73302631568415e-12	Goblet-Ionocyte	UAP1
CXXC51	3.83544012616482e-16	0.607608225572246	0.922	0.634	1.03810022454777e-11	Goblet-Ionocyte	CXXC5
PDXDC11	4.02162209416575e-16	0.45074165602955	0.779	0.394	1.0884922360069e-11	Goblet-Ionocyte	PDXDC1
SEC31A1	4.25536969613945e-16	0.74816752090076	0.922	0.607	1.1517583619571e-11	Goblet-Ionocyte	SEC31A
SLC26A22	4.57203244572598e-16	0.722609246306035	0.844	0.463	1.23746630176019e-11	Goblet-Ionocyte	SLC26A2
P4HB1	5.02124046048814e-16	0.810767563405414	0.974	0.734	1.35904894303572e-11	Goblet-Ionocyte	P4HB
FAM153CP	6.05024440001197e-16	0.35804833683244	0.481	0.159	1.63755914930724e-11	Goblet-Ionocyte	FAM153CP
SUCO	1.0925581928794e-15	0.39120758839021	0.701	0.305	2.95711800484738e-11	Goblet-Ionocyte	SUCO
SEC61A1	1.20112324723326e-15	0.692096352700579	0.753	0.402	3.25096018096155e-11	Goblet-Ionocyte	SEC61A1
MED24	1.30627936522938e-15	0.4496585412773	0.649	0.283	3.53557572992985e-11	Goblet-Ionocyte	MED24
OSTC1	1.34781798094313e-15	1.10526787644583	0.935	0.654	3.64800414722068e-11	Goblet-Ionocyte	OSTC
NR4A12	1.64777336208224e-15	0.699289332839649	0.688	0.307	4.4598633818118e-11	Goblet-Ionocyte	NR4A1
FOXN33	1.7361161671095e-15	0.577110735009226	0.922	0.593	4.69897201789858e-11	Goblet-Ionocyte	FOXN3
P2RX4	1.78150821374298e-15	0.269539289289796	0.325	0.08	4.82183013131676e-11	Goblet-Ionocyte	P2RX4
FKBP111	1.83718458500552e-15	1.49367365281693	0.571	0.244	4.97252379777594e-11	Goblet-Ionocyte	FKBP11
RPN21	2.01357313036275e-15	0.703668911019371	0.948	0.701	5.44993703463981e-11	Goblet-Ionocyte	RPN2
ATP7A	2.7971525730832e-15	0.385963793436378	0.506	0.187	7.57077315430698e-11	Goblet-Ionocyte	ATP7A
TM9SF32	2.83576709501564e-15	0.695680622335421	0.948	0.716	7.67528721936932e-11	Goblet-Ionocyte	TM9SF3
LMAN1	3.36435149027263e-15	0.859764213022557	0.987	0.735	9.1059537435719e-11	Goblet-Ionocyte	LMAN1
SCGB3A11	3.61443158675066e-15	1.38619160473797	0.468	0.15	9.78282053269933e-11	Goblet-Ionocyte	SCGB3A1
ENTPD51	4.13787104936357e-15	0.360583098358748	0.571	0.217	1.11995617822074e-10	Goblet-Ionocyte	ENTPD5
CALU1	4.14638969532534e-15	0.61018552247998	0.818	0.433	1.12226183493676e-10	Goblet-Ionocyte	CALU
AC110619.1	4.17503359990732e-15	0.394087338469214	0.338	0.09	1.13001459415092e-10	Goblet-Ionocyte	AC110619.1
ITM2C	6.32815717209046e-15	0.319852584520022	0.429	0.134	1.712779020198e-10	Goblet-Ionocyte	ITM2C
VAMP21	7.34881345555333e-15	0.514180043801459	0.883	0.545	1.98902984988006e-10	Goblet-Ionocyte	VAMP2
CXCL172	8.11298321812387e-15	0.965106869693893	0.974	0.639	2.19586003781741e-10	Goblet-Ionocyte	CXCL17
B3GNT2	8.89693619808431e-15	0.404062442491546	0.74	0.353	2.4080447513735e-10	Goblet-Ionocyte	B3GNT2
ATP6AP2	1.05821220684598e-14	0.517779016527506	0.909	0.722	2.86415715904933e-10	Goblet-Ionocyte	ATP6AP2
LINC021852	1.16975103545873e-14	0.537139828034417	0.571	0.211	3.1660481525726e-10	Goblet-Ionocyte	LINC02185
SCNN1B1	1.30775210899311e-14	0.489532553616943	0.558	0.221	3.53956185820075e-10	Goblet-Ionocyte	SCNN1B
DNAJC10	1.81129295332465e-14	1.03669254999646	0.779	0.417	4.90244550746849e-10	Goblet-Ionocyte	DNAJC10
KRT72	2.30659996412665e-14	0.751968538463682	0.961	0.58	6.2430434629052e-10	Goblet-Ionocyte	KRT7
EPHB3	2.78937293229484e-14	0.352287033428012	0.429	0.141	7.54971677854921e-10	Goblet-Ionocyte	EPHB3
SPCS3	3.10259974491908e-14	0.624609516389002	0.831	0.542	8.39749646959798e-10	Goblet-Ionocyte	SPCS3
FAM3B1	3.83780292951115e-14	0.525334812951074	0.74	0.389	1.03873974090149e-09	Goblet-Ionocyte	FAM3B
TTC3	4.11529516935646e-14	0.655280655750633	0.987	0.794	1.11384579053802e-09	Goblet-Ionocyte	TTC3
LFNG	4.49773632533058e-14	0.39958067926892	0.519	0.193	1.21735731381397e-09	Goblet-Ionocyte	LFNG
NOTCH21	4.62572412957669e-14	0.426995021838771	0.61	0.258	1.25199849291123e-09	Goblet-Ionocyte	NOTCH2
RNASET2	4.76982051459924e-14	0.782013332668452	0.753	0.431	1.29099962048143e-09	Goblet-Ionocyte	RNASET2
TUBB2A1	4.90736453565758e-14	0.538360847237108	0.779	0.385	1.32822728522108e-09	Goblet-Ionocyte	TUBB2A
CCPG11	5.07332090464269e-14	0.612689841131883	0.935	0.64	1.37314503605059e-09	Goblet-Ionocyte	CCPG1
NUDT16L1	5.2524155423196e-14	0.369816780437776	0.727	0.388	1.42161879068422e-09	Goblet-Ionocyte	NUDT16L1
CACFD1	5.90987268234694e-14	0.309251962210888	0.455	0.154	1.59956614020402e-09	Goblet-Ionocyte	CACFD1
MAGED21	6.10490117608921e-14	0.551263579101409	0.896	0.653	1.65235255232031e-09	Goblet-Ionocyte	MAGED2
HSPA51	6.1566267681407e-14	0.864359013925196	0.974	0.772	1.66635260106496e-09	Goblet-Ionocyte	HSPA5
PRKAA2	6.52082828888354e-14	0.272381538560943	0.442	0.142	1.76492738466922e-09	Goblet-Ionocyte	PRKAA2
KLF4	6.66787071998549e-14	0.662876113069063	0.74	0.39	1.80472588907127e-09	Goblet-Ionocyte	KLF4
SEC621	7.14591924483035e-14	0.576422085236902	0.961	0.802	1.93411450280578e-09	Goblet-Ionocyte	SEC62
LIMA11	9.18496722949993e-14	0.643738280065891	0.961	0.715	2.48600323033645e-09	Goblet-Ionocyte	LIMA1
RERG	9.82105097319901e-14	0.260670848236017	0.429	0.141	2.65816565640604e-09	Goblet-Ionocyte	RERG
GALNT12	1.57207549473319e-13	0.413745200749412	0.623	0.271	4.25497953404484e-09	Goblet-Ionocyte	GALNT12
ST14	1.64365459459502e-13	0.495266522244254	0.818	0.576	4.44871552573088e-09	Goblet-Ionocyte	ST14
FAM43A	1.86714269487949e-13	0.416415496073885	0.377	0.119	5.05360841796083e-09	Goblet-Ionocyte	FAM43A
CRACR2B2	2.07351733166334e-13	0.431031689911774	0.74	0.352	5.61218200988000e-09	Goblet-Ionocyte	CRACR2B
METRNL2	2.23311632992553e-13	0.524154947159252	0.714	0.365	6.04415265857644e-09	Goblet-Ionocyte	METRNL
WLS	2.26311855026274e-13	0.533428132802361	0.675	0.366	6.12535666814113e-09	Goblet-Ionocyte	WLS
ARL6IP5	2.31841589862979e-13	0.985218350576406	0.922	0.765	6.27502447123139e-09	Goblet-Ionocyte	ARL6IP5
MSMB1	2.43352459192668e-13	1.06852982145787	0.753	0.402	6.58657766050875e-09	Goblet-Ionocyte	MSMB
MB	2.6908726068429e-13	0.30204934154577	0.675	0.29	7.28311579768101e-09	Goblet-Ionocyte	MB
ZNF652	2.75257619696249e-13	0.441518510899179	0.766	0.444	7.45012273469869e-09	Goblet-Ionocyte	ZNF652
EMC10	3.27171747072462e-13	0.410054548724086	0.779	0.474	8.85523050626326e-09	Goblet-Ionocyte	EMC10
ANKRD12	3.38722109515568e-13	0.631754822489682	0.909	0.715	9.16785261614835e-09	Goblet-Ionocyte	ANKRD12
ISG20	3.72575462519551e-13	0.333389240278134	0.714	0.355	1.00841274685542e-08	Goblet-Ionocyte	ISG20
GOLGA4	4.18662857940406e-13	0.654559273511488	0.961	0.761	1.1331528913015e-08	Goblet-Ionocyte	GOLGA4
FDFT11	4.30425569400531e-13	0.559205877093385	0.935	0.643	1.16498984613948e-08	Goblet-Ionocyte	FDFT1
TM7SF2	4.32229947987477e-13	0.388603979756374	0.831	0.472	1.1698735772229e-08	Goblet-Ionocyte	TM7SF2
APLP21	5.86720298784625e-13	0.651926617445088	0.987	0.836	1.58801716069047e-08	Goblet-Ionocyte	APLP2
ID41	7.93436031597592e-13	0.506839012603552	0.61	0.277	2.14751396312204e-08	Goblet-Ionocyte	ID4
RNF1521	9.26138011000275e-13	0.420570469825743	0.636	0.307	2.50668514057335e-08	Goblet-Ionocyte	RNF152
RALA	1.02877622919727e-12	0.431878910817443	0.831	0.557	2.78448574194533e-08	Goblet-Ionocyte	RALA
RHOV3	1.05461740326833e-12	0.459220559431801	0.792	0.386	2.85442746368605e-08	Goblet-Ionocyte	RHOV
PPP1R12B	1.07066006750706e-12	0.520835654378571	0.571	0.274	2.89784853871462e-08	Goblet-Ionocyte	PPP1R12B
ITPRID2	1.23658769241477e-12	0.659023211242056	0.727	0.479	3.34694824828981e-08	Goblet-Ionocyte	ITPRID2
TMED91	1.23854150110057e-12	0.686806221983844	0.909	0.61	3.35223642687881e-08	Goblet-Ionocyte	TMED9
GFPT11	1.24974551498819e-12	0.674009026718864	0.753	0.405	3.38256121086703e-08	Goblet-Ionocyte	GFPT1
RRAGD	1.27133504938566e-12	0.260210211806981	0.494	0.179	3.44099544466722e-08	Goblet-Ionocyte	RRAGD
STT3B	1.43854105966557e-12	0.472428995164643	0.753	0.41	3.89355523209084e-08	Goblet-Ionocyte	STT3B
ARL11	1.48319846426414e-12	0.528532689293414	0.909	0.653	4.01442496337733e-08	Goblet-Ionocyte	ARL1
GGT7	1.57505825012442e-12	0.281991929916634	0.481	0.175	4.26305265978676e-08	Goblet-Ionocyte	GGT7
KDELR21	1.59140321452367e-12	0.669155587023582	0.909	0.598	4.30729194042976e-08	Goblet-Ionocyte	KDELR2
ATXN7	1.74958165614327e-12	0.303773762526787	0.623	0.279	4.73541771051738e-08	Goblet-Ionocyte	ATXN7
PDIA4	1.83935619219677e-12	0.837511527106883	0.831	0.512	4.97840146979977e-08	Goblet-Ionocyte	PDIA4
ARFGAP3	2.30678008020254e-12	0.546691055376743	0.831	0.545	6.24353096507619e-08	Goblet-Ionocyte	ARFGAP3
MLEC1	2.31200475260141e-12	0.721067780928933	0.883	0.597	6.25767206339097e-08	Goblet-Ionocyte	MLEC
MANF1	2.60399050048342e-12	0.855697489026443	0.831	0.543	7.04796068860842e-08	Goblet-Ionocyte	MANF
SHTN1	2.64917986456406e-12	0.301506871184025	0.662	0.316	7.17027022142908e-08	Goblet-Ionocyte	SHTN1
ACSL31	2.84946747149897e-12	0.617022883765621	0.883	0.616	7.7123686583591e-08	Goblet-Ionocyte	ACSL3
SH3BP4	3.24618555902369e-12	0.332283299839574	0.532	0.216	8.78612583405352e-08	Goblet-Ionocyte	SH3BP4
FNBP1L	3.4206476072808e-12	0.450540616766824	0.753	0.44	9.2583248138662e-08	Goblet-Ionocyte	FNBP1L
RRBP11	3.48969596010532e-12	0.592200476036933	0.909	0.704	9.44521108562107e-08	Goblet-Ionocyte	RRBP1
GPD1L	3.5441388353153e-12	0.309703757117121	0.636	0.304	9.5925661716644e-08	Goblet-Ionocyte	GPD1L
CCNO1	3.81312096770953e-12	0.296045671554248	0.727	0.376	1.03205932112026e-07	Goblet-Ionocyte	CCNO
SELENBP12	3.99253965890843e-12	0.471277627828174	0.87	0.552	1.08062078408016e-07	Goblet-Ionocyte	SELENBP1
B4GALT52	4.24373014589102e-12	0.510808160229834	0.896	0.587	1.14860800128686e-07	Goblet-Ionocyte	B4GALT5
ARF41	4.37437286538087e-12	0.645808241063065	0.935	0.686	1.18396775974399e-07	Goblet-Ionocyte	ARF4
TLE1	4.69699312580635e-12	0.39233362612536	0.688	0.359	1.27128815943075e-07	Goblet-Ionocyte	TLE1
CPE	4.93650269051334e-12	0.450943399662992	0.597	0.282	1.33611381821434e-07	Goblet-Ionocyte	CPE
SSR31	5.21261670463042e-12	0.775283358528555	0.922	0.648	1.41084683727527e-07	Goblet-Ionocyte	SSR3
MYO1C	5.3295083172844e-12	0.3359530637887	0.649	0.31	1.44248472115619e-07	Goblet-Ionocyte	MYO1C
DUSP12	5.61701143329954e-12	0.362974078059811	0.974	0.743	1.52030031453685e-07	Goblet-Ionocyte	DUSP1
SEC24D	5.88952292217772e-12	0.393458841002008	0.468	0.184	1.59405827411662e-07	Goblet-Ionocyte	SEC24D
PLPP5	7.2019938098055e-12	0.581079411169699	0.805	0.466	1.94929164456196e-07	Goblet-Ionocyte	PLPP5
CREB3L22	7.58431825576448e-12	0.385966423207178	0.675	0.342	2.05277157910521e-07	Goblet-Ionocyte	CREB3L2
ATP6V1A	8.48836972936055e-12	0.588934526075715	0.688	0.442	2.29746215094873e-07	Goblet-Ionocyte	ATP6V1A
SEC14L1	8.57556122168926e-12	0.493601490342101	0.792	0.499	2.32106140026241e-07	Goblet-Ionocyte	SEC14L1
TCEA32	8.85364502406671e-12	0.70731819298822	0.727	0.428	2.3963275622139e-07	Goblet-Ionocyte	TCEA3
DNAJC31	8.8607028161457e-12	0.660240524090442	0.896	0.637	2.398237824218e-07	Goblet-Ionocyte	DNAJC3
PLEKHF2	9.50105606311702e-12	0.321845795342142	0.701	0.383	2.57155583404325e-07	Goblet-Ionocyte	PLEKHF2
TMED21	9.60861376447792e-12	0.699028148016663	0.961	0.704	2.60066740149359e-07	Goblet-Ionocyte	TMED2
PGRMC2	1.04247591116703e-11	0.336258946937736	0.753	0.41	2.82156530116469e-07	Goblet-Ionocyte	PGRMC2
KLK113	1.0481799591381e-11	0.717720782368135	0.922	0.625	2.83700387740317e-07	Goblet-Ionocyte	KLK11
MUC12	1.0796083692255e-11	0.564889862440215	0.896	0.565	2.92206801214573e-07	Goblet-Ionocyte	MUC1
HOOK3	1.08742605976351e-11	0.371095936085507	0.766	0.433	2.94322737335593e-07	Goblet-Ionocyte	HOOK3
PRSS232	1.11766894351616e-11	0.5641157613038	0.987	0.773	3.02508276252084e-07	Goblet-Ionocyte	PRSS23
ATP8B1	1.16456569093992e-11	0.408082995023535	0.753	0.431	3.15201349909797e-07	Goblet-Ionocyte	ATP8B1
ZFHX3	1.21881219157879e-11	0.417687258232478	0.831	0.537	3.29883707772717e-07	Goblet-Ionocyte	ZFHX3
PREB	1.2257375224018e-11	0.263803471154997	0.338	0.11	3.31758117813271e-07	Goblet-Ionocyte	PREB
RIMS12	1.38502272999722e-11	0.341541691526813	0.584	0.247	3.74870252101048e-07	Goblet-Ionocyte	RIMS1
TMEM167A1	1.42063873290066e-11	0.432076488315938	0.844	0.577	3.84510079446893e-07	Goblet-Ionocyte	TMEM167A
KDELR12	1.57810399007556e-11	0.568404946813843	0.961	0.77	4.27129625953851e-07	Goblet-Ionocyte	KDELR1
TNFSF102	1.58152822750619e-11	0.363262321141673	0.987	0.699	4.28056430056824e-07	Goblet-Ionocyte	TNFSF10
NT5DC2	2.00458165964082e-11	0.662003548590244	0.701	0.376	5.42560071998384e-07	Goblet-Ionocyte	NT5DC2
SLC43A21	2.11120577746662e-11	0.369639249074896	0.558	0.258	5.71418955729116e-07	Goblet-Ionocyte	SLC43A2
PDIA6	2.13782014657425e-11	0.715995807125068	0.974	0.773	5.78622400871786e-07	Goblet-Ionocyte	PDIA6
PNPLA8	2.2379543647669e-11	0.358948518009961	0.662	0.36	6.0572472836781e-07	Goblet-Ionocyte	PNPLA8
COPE	2.25428929971949e-11	0.489772281340231	1	0.816	6.10145941862077e-07	Goblet-Ionocyte	COPE
MSLN2	2.37707890716507e-11	0.567822805551109	0.662	0.33	6.43380177013298e-07	Goblet-Ionocyte	MSLN
BTG11	2.41437608277259e-11	0.476843511767203	0.974	0.767	6.53475030563229e-07	Goblet-Ionocyte	BTG1
SDF2L1	2.56526169194592e-11	0.626622555460758	0.701	0.411	6.94313729542083e-07	Goblet-Ionocyte	SDF2L1
RAB2A1	2.59744848030142e-11	0.44208742446668	0.961	0.799	7.03025405678382e-07	Goblet-Ionocyte	RAB2A
AC139887.2	3.30528946160133e-11	0.257089009749915	0.312	0.094	8.94609645677017e-07	Goblet-Ionocyte	AC139887.2
SCNN1A2	3.54510781443253e-11	0.362886589467255	0.831	0.508	9.59518881054309e-07	Goblet-Ionocyte	SCNN1A
F2R	3.86923469509145e-11	0.302757852657685	0.506	0.202	1.04724706257345e-06	Goblet-Ionocyte	F2R
ATP6V0C	4.67371482220285e-11	0.557061833589346	0.922	0.824	1.26498765377742e-06	Goblet-Ionocyte	ATP6V0C
SPINT22	4.84152155650571e-11	0.403848049992246	1	0.902	1.31040622448383e-06	Goblet-Ionocyte	SPINT2
PLCB4	4.93355853313804e-11	0.400796340903777	0.558	0.252	1.33531695257914e-06	Goblet-Ionocyte	PLCB4
KLHL24	5.26176294207004e-11	0.265438338323359	0.714	0.368	1.42414875790068e-06	Goblet-Ionocyte	KLHL24
ATF5	5.29031405180532e-11	0.250418437452012	0.481	0.197	1.43187640126163e-06	Goblet-Ionocyte	ATF5
BACE21	5.53486133522336e-11	0.378824647943362	0.87	0.537	1.49806556899155e-06	Goblet-Ionocyte	BACE2
CORO1B	6.10588717855683e-11	0.485061304854216	0.831	0.594	1.65261942374819e-06	Goblet-Ionocyte	CORO1B
KDELR3	6.58649874551223e-11	0.29619393260355	0.182	0.04	1.78270175046034e-06	Goblet-Ionocyte	KDELR3
CDK2AP2	7.4508698679191e-11	0.503335131925565	0.753	0.441	2.01665243845098e-06	Goblet-Ionocyte	CDK2AP2
NDFIP12	8.10807585997188e-11	0.377912108037722	0.883	0.635	2.19453181225999e-06	Goblet-Ionocyte	NDFIP1
RAB27B	8.65080709042207e-11	0.299794585007179	0.714	0.368	2.34142744709364e-06	Goblet-Ionocyte	RAB27B
SRPRA1	9.0169384428538e-11	0.488143225269722	0.753	0.43	2.44052455894281e-06	Goblet-Ionocyte	SRPRA
UBE2J1	9.60821942306657e-11	0.509820862864313	0.714	0.393	2.6005606690472e-06	Goblet-Ionocyte	UBE2J1
IDI1	1.0069156943974e-10	0.561140587304499	0.818	0.52	2.72531801845602e-06	Goblet-Ionocyte	IDI1
GUK1	1.13213184764998e-10	0.430658005810441	0.987	0.872	3.06422805884944e-06	Goblet-Ionocyte	GUK1
SORL11	1.33426847723215e-10	0.349180632610754	0.714	0.396	3.61133106047655e-06	Goblet-Ionocyte	SORL1
MAGED11	1.45900195373331e-10	0.368156511453299	0.753	0.411	3.94893468797458e-06	Goblet-Ionocyte	MAGED1
SLC50A1	1.62927082967771e-10	0.268215844308542	0.636	0.314	4.4097844276057e-06	Goblet-Ionocyte	SLC50A1
UBE4A	1.63656426376543e-10	0.272021674997387	0.688	0.344	4.42952483630752e-06	Goblet-Ionocyte	UBE4A
AKT1	1.64211760855844e-10	0.353340624547429	0.675	0.355	4.44455551932427e-06	Goblet-Ionocyte	AKT1
STT3A	1.66988553925427e-10	0.348093543066085	0.545	0.264	4.51971220054561e-06	Goblet-Ionocyte	STT3A
DCXR1	1.69676058845706e-10	0.447195952685901	0.896	0.612	4.59245220871789e-06	Goblet-Ionocyte	DCXR
ZBTB20	1.76333090607441e-10	0.31056650571424	0.571	0.255	4.772631430381e-06	Goblet-Ionocyte	ZBTB20
KMT2C	1.97815863083963e-10	0.457349324004597	0.818	0.546	5.35408415023054e-06	Goblet-Ionocyte	KMT2C
RDH102	2.12836907301689e-10	0.349611572386883	0.87	0.546	5.76064373302751e-06	Goblet-Ionocyte	RDH10
TSTA31	2.27292970009446e-10	0.375709050015277	0.792	0.557	6.15191152627566e-06	Goblet-Ionocyte	TSTA3
GALE1	2.31766257275603e-10	0.432175599990909	0.662	0.355	6.27298551942148e-06	Goblet-Ionocyte	GALE
SPCS21	2.41608540163109e-10	0.680763967642436	0.948	0.758	6.53937674805471e-06	Goblet-Ionocyte	SPCS2
ERGIC1	2.66061505067148e-10	0.563937739871623	0.688	0.434	7.20122069614742e-06	Goblet-Ionocyte	ERGIC1
SERP12	2.68327431518474e-10	0.724196075254834	0.948	0.827	7.26255026147901e-06	Goblet-Ionocyte	SERP1
AUP1	2.76748162107078e-10	0.365372893954224	0.831	0.548	7.49046575559017e-06	Goblet-Ionocyte	AUP1
KIF5B	2.90071570189047e-10	0.451028262346728	0.987	0.844	7.85107711873673e-06	Goblet-Ionocyte	KIF5B
SH3KBP11	3.10756673230601e-10	0.302594398694964	0.532	0.235	8.41094011765944e-06	Goblet-Ionocyte	SH3KBP1
MTDH	3.82284679943262e-10	0.38729568155797	0.935	0.828	1.03469171473443e-05	Goblet-Ionocyte	MTDH
SMIM14	4.13380397044683e-10	0.536467738669812	0.948	0.709	1.11885538264114e-05	Goblet-Ionocyte	SMIM14
HM131	4.15261985096057e-10	0.585520752477965	0.818	0.531	1.12394808886099e-05	Goblet-Ionocyte	HM13
ASAH12	4.21563208815392e-10	0.396035704532042	0.935	0.702	1.14100298097974e-05	Goblet-Ionocyte	ASAH1
ELF32	4.34886854660815e-10	0.461592946747217	1	0.83	1.17706476082496e-05	Goblet-Ionocyte	ELF3
ACADVL	4.36286127857826e-10	0.391332428292953	0.935	0.679	1.18085203365999e-05	Goblet-Ionocyte	ACADVL
CANX	4.44684016921124e-10	0.480326530188194	0.948	0.747	1.20358176019871e-05	Goblet-Ionocyte	CANX
ARF1	4.69103833263033e-10	0.462536940253508	0.935	0.787	1.26967643510972e-05	Goblet-Ionocyte	ARF1
KITLG	4.93734651912241e-10	0.312396987303232	0.519	0.251	1.33634220886567e-05	Goblet-Ionocyte	KITLG
CYP2F12	5.29384466045205e-10	0.376958133846315	0.857	0.469	1.43283199579795e-05	Goblet-Ionocyte	CYP2F1
MALAT1	5.29485421084583e-10	0.498499742195303	1	0.992	1.43310524070753e-05	Goblet-Ionocyte	MALAT1
GAREM1	6.06885544615844e-10	0.303248967717986	0.545	0.263	1.64259641505724e-05	Goblet-Ionocyte	GAREM1
PRDX2	6.09890180636219e-10	0.402108446002746	0.961	0.853	1.65072876290999e-05	Goblet-Ionocyte	PRDX2
CST32	6.31456911929565e-10	0.553577244049922	1	0.892	1.70910127782856e-05	Goblet-Ionocyte	CST3
SGSM3	6.42430745929566e-10	0.313374040571172	0.74	0.432	1.73880305693296e-05	Goblet-Ionocyte	SGSM3
INSIG1	6.47586615262517e-10	0.678399564779588	0.675	0.368	1.75275793286953e-05	Goblet-Ionocyte	INSIG1
EPB41	6.74967279049442e-10	0.316199080549748	0.481	0.215	1.82686643747522e-05	Goblet-Ionocyte	EPB41
AKR1B1	7.47927960959352e-10	0.404541937924984	0.545	0.286	2.02434181913258e-05	Goblet-Ionocyte	AKR1B1
CANT1	7.51971773127447e-10	0.267980424353853	0.545	0.249	2.03528680114675e-05	Goblet-Ionocyte	CANT1
TMEM125	7.77843231677946e-10	0.253782118299239	0.649	0.308	2.10531049085953e-05	Goblet-Ionocyte	TMEM125
AKAP131	8.01036252576576e-10	0.396703041654273	0.857	0.63	2.16808472122376e-05	Goblet-Ionocyte	AKAP13
COPA	8.54676607779701e-10	0.431524689756272	0.805	0.534	2.31326770661654e-05	Goblet-Ionocyte	COPA
GOLGB1	8.6025627964133e-10	0.599261515508755	0.987	0.798	2.32836964647722e-05	Goblet-Ionocyte	GOLGB1
KMT2E	9.12945417123037e-10	0.308810495595121	0.883	0.645	2.47097806598521e-05	Goblet-Ionocyte	KMT2E
FARP1	9.28516021065468e-10	0.364879108403898	0.766	0.479	2.5131214626158e-05	Goblet-Ionocyte	FARP1
ALG5	1.01781908038713e-09	0.385330656465547	0.792	0.457	2.75482912297581e-05	Goblet-Ionocyte	ALG5
SIL1	1.07181176680197e-09	0.283327258589721	0.714	0.398	2.9009657280262e-05	Goblet-Ionocyte	SIL1
SEC63	1.10376691671987e-09	0.396593723210388	0.779	0.527	2.98745553679399e-05	Goblet-Ionocyte	SEC63
TMED32	1.15283420701545e-09	0.405200035872982	0.779	0.524	3.12026106470801e-05	Goblet-Ionocyte	TMED3
ALDH18A1	1.18096886707044e-09	0.258431361353199	0.39	0.155	3.19641033561285e-05	Goblet-Ionocyte	ALDH18A1
GNPNAT1	1.28204593677398e-09	0.434081018696731	0.571	0.312	3.46998553247245e-05	Goblet-Ionocyte	GNPNAT1
HDLBP	1.31509080626873e-09	0.708276924509769	0.948	0.786	3.55942477624695e-05	Goblet-Ionocyte	HDLBP
HLA-B1	1.37238543991491e-09	0.51034671659106	0.922	0.752	3.71449843167368e-05	Goblet-Ionocyte	HLA-B
SCGB1A12	1.41205641874189e-09	1.55192485378993	0.909	0.712	3.8218719029668e-05	Goblet-Ionocyte	SCGB1A1
AMN	1.51256781172497e-09	0.36613239319077	0.481	0.21	4.09391603921481e-05	Goblet-Ionocyte	AMN
EXOC6	1.51732049378077e-09	0.290247353519253	0.481	0.209	4.10677964846704e-05	Goblet-Ionocyte	EXOC6
RHOB2	1.66972526785906e-09	0.417699903971076	0.831	0.538	4.51927840998734e-05	Goblet-Ionocyte	RHOB
SELENOF	1.66981061752398e-09	0.403531240841936	0.922	0.665	4.5195094173904e-05	Goblet-Ionocyte	SELENOF
SEC22B	1.69144575648471e-09	0.313398709249503	0.61	0.31	4.57806708450152e-05	Goblet-Ionocyte	SEC22B
JTB1	1.72610006226679e-09	0.379541422077711	0.974	0.82	4.67186242853131e-05	Goblet-Ionocyte	JTB
CCNL2	1.77056055072949e-09	0.267804975525434	0.727	0.417	4.79219918660445e-05	Goblet-Ionocyte	CCNL2
DHRS71	1.80139690497531e-09	0.474909980509567	0.792	0.514	4.87566086300618e-05	Goblet-Ionocyte	DHRS7
CD1512	1.86925215123987e-09	0.404079326882711	0.948	0.665	5.05931787254583e-05	Goblet-Ionocyte	CD151
PJA2	1.99891417633545e-09	0.39893913902362	0.831	0.569	5.41026110966952e-05	Goblet-Ionocyte	PJA2
TANC2	2.29291886881538e-09	0.316688445872228	0.623	0.327	6.2060142103357e-05	Goblet-Ionocyte	TANC2
ILK	2.36377178971659e-09	0.383431677145822	0.714	0.42	6.39778472604692e-05	Goblet-Ionocyte	ILK
SLCO4C1	2.38717642392297e-09	0.303630843023106	0.377	0.144	6.46113170898991e-05	Goblet-Ionocyte	SLCO4C1
PRDX4	2.52759060013398e-09	0.661394426414351	0.792	0.57	6.84117671832263e-05	Goblet-Ionocyte	PRDX4
STK39	2.57951543284246e-09	0.290397483500216	0.623	0.343	6.98171647053139e-05	Goblet-Ionocyte	STK39
TMEM59	2.79657955463045e-09	0.358789791641239	0.987	0.892	7.56922222256277e-05	Goblet-Ionocyte	TMEM59
PGM3	2.9903033724628e-09	0.374578660004851	0.506	0.245	8.09355510790782e-05	Goblet-Ionocyte	PGM3
MYO6	3.26272029950088e-09	0.388888247625475	0.74	0.565	8.83087876262907e-05	Goblet-Ionocyte	MYO6
COBLL1	3.47269238353146e-09	0.358868818392016	0.584	0.305	9.39918920526626e-05	Goblet-Ionocyte	COBLL1
CAMKK2	3.69594579629242e-09	0.265005643126092	0.481	0.217	0.000100034468922451	Goblet-Ionocyte	CAMKK2
SEMA3C	3.74884666849446e-09	0.445157120885759	0.662	0.409	0.000101466283929471	Goblet-Ionocyte	SEMA3C
PLEKHJ1	3.87240335929849e-09	0.348418274088443	0.701	0.431	0.000104810469322773	Goblet-Ionocyte	PLEKHJ1
CISD2	4.07432169005948e-09	0.328446157858607	0.714	0.432	0.00011027559086315	Goblet-Ionocyte	CISD2
LMAN2	4.34572728775589e-09	0.412929911767897	0.909	0.719	0.000117621454770401	Goblet-Ionocyte	LMAN2
SSR1	4.59603884383104e-09	0.497926270724975	0.831	0.567	0.000124396387347131	Goblet-Ionocyte	SSR1
ABR	4.79260533519887e-09	0.261365237199079	0.519	0.241	0.000129716656002493	Goblet-Ionocyte	ABR
USP3	5.39923845118037e-09	0.291295615611761	0.74	0.434	0.000146135787919648	Goblet-Ionocyte	USP3
ZNF148	5.46032972426776e-09	0.322939977507008	0.779	0.489	0.000147789284317031	Goblet-Ionocyte	ZNF148
TSPAN31	5.67382255635281e-09	0.330765085672503	0.935	0.729	0.000153567681310245	Goblet-Ionocyte	TSPAN3
TSPYL2	5.97079450160646e-09	0.267738671254425	0.273	0.09	0.00016160552398048	Goblet-Ionocyte	TSPYL2
CYP51A11	6.22652080345945e-09	0.508512249908636	0.805	0.523	0.000168527012066434	Goblet-Ionocyte	CYP51A1
HMGCS1	6.25496412731838e-09	0.540070598595877	0.662	0.369	0.000169296859069999	Goblet-Ionocyte	HMGCS1
H3F3B	6.65408850904268e-09	0.35708520153798	1	0.964	0.000180099559585749	Goblet-Ionocyte	H3F3B
SLC16A92	6.66198371437496e-09	0.406921883560725	0.506	0.241	0.000180313251213273	Goblet-Ionocyte	SLC16A9
SIRT2	6.87943867472923e-09	0.257451195041165	0.532	0.259	0.000186198887170221	Goblet-Ionocyte	SIRT2
MIEN1	7.46035428105895e-09	0.331821185520396	0.857	0.643	0.000201921948971142	Goblet-Ionocyte	MIEN1
JUN1	7.69119091091159e-09	0.41680281096841	0.987	0.886	0.000208169773194733	Goblet-Ionocyte	JUN
LDLR1	8.43801787309505e-09	0.507134604351016	0.766	0.484	0.000228383391753191	Goblet-Ionocyte	LDLR
NIPAL3	9.03181088403937e-09	0.304492877770175	0.649	0.375	0.00024445499338741	Goblet-Ionocyte	NIPAL3
RAB6A	9.07055014147272e-09	0.377140402958137	0.74	0.48	0.000245503510129101	Goblet-Ionocyte	RAB6A
LBH	9.3087632666466e-09	0.363860082673025	0.481	0.226	0.000251950986575057	Goblet-Ionocyte	LBH
GNE	9.83934804979078e-09	0.264998699272763	0.468	0.207	0.000266311794315637	Goblet-Ionocyte	GNE
FUT22	1.05874931266354e-08	0.313502035501033	0.61	0.313	0.000286561088965514	Goblet-Ionocyte	FUT2
AACS	1.08794123804426e-08	0.297882287564538	0.532	0.263	0.000294462175489059	Goblet-Ionocyte	AACS
CYBC1	1.1359165419658e-08	0.267994244852645	0.481	0.218	0.000307447171248464	Goblet-Ionocyte	CYBC1
ALCAM2	1.20537229862226e-08	0.446014674498397	0.987	0.818	0.000326246066345102	Goblet-Ionocyte	ALCAM
GOLGA2	1.25516565002502e-08	0.315864627882155	0.831	0.545	0.000339723134835772	Goblet-Ionocyte	GOLGA2
OSBPL1A	1.29320098480409e-08	0.315405796124635	0.675	0.416	0.000350017778547074	Goblet-Ionocyte	OSBPL1A
BIK1	1.33229175079922e-08	0.4856406850309	0.714	0.501	0.000360598085271316	Goblet-Ionocyte	BIK
PON3	1.41033737189874e-08	0.254483110043755	0.39	0.16	0.000381721913078112	Goblet-Ionocyte	PON3
LLGL2	1.41202452893996e-08	0.311526574930916	0.753	0.464	0.000382178559002891	Goblet-Ionocyte	LLGL2
FBXO32	1.51149160562895e-08	0.304997474963335	0.584	0.305	0.000409100317979531	Goblet-Ionocyte	FBXO32
MXD4	1.57814899859413e-08	0.300427996470705	0.779	0.564	0.000427141807959488	Goblet-Ionocyte	MXD4
C1orf122	1.73979529472666e-08	0.34814344976919	0.844	0.644	0.000470892994470718	Goblet-Ionocyte	C1orf122
SLC2A10	1.74893217103183e-08	0.332251902536457	0.558	0.297	0.000473365981411476	Goblet-Ionocyte	SLC2A10
SLC33A1	1.82370274639343e-08	0.379109041144827	0.519	0.258	0.000493603385338845	Goblet-Ionocyte	SLC33A1
GORASP2	1.873123419725e-08	0.292700554935266	0.688	0.38	0.000506979584782767	Goblet-Ionocyte	GORASP2
KRTCAP22	1.88855249979007e-08	0.473787155973833	0.974	0.813	0.00051115561959318	Goblet-Ionocyte	KRTCAP2
SND1	2.00448373540562e-08	0.386188352220255	0.571	0.315	0.000542533567824886	Goblet-Ionocyte	SND1
ID31	2.01846238513244e-08	1.22288595698953	0.623	0.438	0.000546317029159947	Goblet-Ionocyte	ID3
SERINC22	2.1870215110185e-08	0.291540672503607	0.896	0.626	0.000591939242172267	Goblet-Ionocyte	SERINC2
TMED10	2.36273849227498e-08	0.443549845107632	0.961	0.788	0.000639498800319147	Goblet-Ionocyte	TMED10
TRAM11	2.42365691297627e-08	0.395113398113261	0.883	0.622	0.000655986980066157	Goblet-Ionocyte	TRAM1
CBX4	2.50194742515056e-08	0.273197669663263	0.429	0.2	0.000677177090091252	Goblet-Ionocyte	CBX4
SEC61B	2.51576095386246e-08	0.662306320548256	1	0.854	0.000680915859772414	Goblet-Ionocyte	SEC61B
NORAD	2.55416044967553e-08	0.433248555383286	0.896	0.728	0.000691309067309179	Goblet-Ionocyte	NORAD
ARCN1	2.60597579837701e-08	0.406079448872611	0.74	0.5	0.000705333409588722	Goblet-Ionocyte	ARCN1
NEU1	2.63885981920417e-08	0.269670067388215	0.558	0.299	0.000714233798665802	Goblet-Ionocyte	NEU1
NDRG22	2.69083629886973e-08	0.274093939575674	0.792	0.505	0.000728301752652081	Goblet-Ionocyte	NDRG2
VKORC1L1	2.84008301134828e-08	0.312392528342077	0.558	0.314	0.000768696867851527	Goblet-Ionocyte	VKORC1L1
ATF4	2.97397177896113e-08	0.291893763686178	0.909	0.648	0.000804935201693619	Goblet-Ionocyte	ATF4
SMDT1	3.12864893663108e-08	0.312058071790291	0.961	0.828	0.000846800121188569	Goblet-Ionocyte	SMDT1
AQP52	3.16156280093595e-08	0.360476799297247	0.935	0.641	0.000855708587701325	Goblet-Ionocyte	AQP5
C12orf57	3.1661370088815e-08	0.581915187581473	0.948	0.739	0.000856946642823868	Goblet-Ionocyte	C12orf57
GMPPB	3.22276478137031e-08	0.309340720447773	0.494	0.245	0.000872273515725689	Goblet-Ionocyte	GMPPB
PLEKHB2	3.32262422158456e-08	0.303065917582378	0.701	0.463	0.000899301471814076	Goblet-Ionocyte	PLEKHB2
RSBN1L	3.40351124016161e-08	0.268380249410832	0.896	0.656	0.000921194352262142	Goblet-Ionocyte	RSBN1L
DDOST	3.55920646199892e-08	0.408752227759015	0.805	0.587	0.000963334821004628	Goblet-Ionocyte	DDOST
PHACTR4	3.5656907568293e-08	0.310227559747637	0.805	0.539	0.000965089860243418	Goblet-Ionocyte	PHACTR4
EPM2AIP1	3.58116886601464e-08	0.282282459786804	0.558	0.287	0.000969279165275523	Goblet-Ionocyte	EPM2AIP1
HOOK2	3.64950208442584e-08	0.362084212807222	0.792	0.545	0.000987774234170697	Goblet-Ionocyte	HOOK2
BAZ2B	3.81971602795501e-08	0.314604825058894	0.818	0.603	0.0010338443401263	Goblet-Ionocyte	BAZ2B
CHPF	3.92972910716119e-08	0.277791357100257	0.481	0.239	0.00106362048014425	Goblet-Ionocyte	CHPF
MT1F	4.00782119342443e-08	0.255962639700157	0.26	0.09	0.00108475688421226	Goblet-Ionocyte	MT1F
ST6GALNAC12	4.06627284564295e-08	0.316120791684862	0.922	0.677	0.00110057740840172	Goblet-Ionocyte	ST6GALNAC1
CTSZ	4.34295259579856e-08	0.300954867939611	0.766	0.454	0.00117546354957884	Goblet-Ionocyte	CTSZ
ZNF431	4.42191294800033e-08	0.357173963380663	0.636	0.382	0.00119683495850577	Goblet-Ionocyte	ZNF431
IER21	4.49895406526217e-08	0.558001449828303	0.974	0.855	0.00121768690730386	Goblet-Ionocyte	IER2
TXNDC15	4.53724753827598e-08	0.264009803409151	0.519	0.27	0.00122805141870978	Goblet-Ionocyte	TXNDC15
GALNT42	4.59079533834085e-08	0.291541758795205	0.545	0.274	0.00124254466627533	Goblet-Ionocyte	GALNT4
NR2F62	4.83940232819035e-08	0.333410700240781	0.857	0.674	0.001309832634148	Goblet-Ionocyte	NR2F6
ERGIC2	4.86579824481984e-08	0.412408236852603	0.844	0.611	0.00131697695294294	Goblet-Ionocyte	ERGIC2
SMARCC1	5.07624498476952e-08	0.335159830034701	0.857	0.617	0.00137393646757772	Goblet-Ionocyte	SMARCC1
MT-ND4	6.51308562396937e-08	0.396214096568973	1	0.959	0.00176283175498355	Goblet-Ionocyte	MT-ND4
FTL2	6.5774849423147e-08	0.449341106465604	1	0.96	0.0017802620744869	Goblet-Ionocyte	FTL
FRAT2	6.63287479843467e-08	0.256865817136871	0.571	0.311	0.00179525389294433	Goblet-Ionocyte	FRAT2
ZKSCAN1	7.35485190506478e-08	0.298909887210636	0.948	0.696	0.00199066421662483	Goblet-Ionocyte	ZKSCAN1
LPP2	7.68624827221612e-08	0.281901813747813	0.857	0.598	0.00208035995735801	Goblet-Ionocyte	LPP
MAN1A2	7.68908443791771e-08	0.30271042503459	0.883	0.599	0.00208112759396681	Goblet-Ionocyte	MAN1A2
BTG22	7.80129971834887e-08	0.610651781054867	0.935	0.746	0.0021114997817683	Goblet-Ionocyte	BTG2
DUSP2	7.95334769425353e-08	0.435904165752781	0.39	0.167	0.00215265308692666	Goblet-Ionocyte	DUSP2
IGFBP5	8.31369769497316e-08	1.19817022862582	0.753	0.623	0.00225018541812143	Goblet-Ionocyte	IGFBP5
ERI3	8.33534383745632e-08	0.278927613692469	0.649	0.374	0.00225604416304593	Goblet-Ionocyte	ERI3
TXNDC5	8.86040028302327e-08	0.394861411759961	0.558	0.313	0.00239815594060308	Goblet-Ionocyte	TXNDC5
DCAF7	9.37715695269311e-08	0.254626303466864	0.792	0.53	0.00253802130081592	Goblet-Ionocyte	DCAF7
REEP5	9.40034572494885e-08	0.290453686884678	0.974	0.767	0.00254429757391466	Goblet-Ionocyte	REEP5
HES5	1.01761249917959e-07	0.417741716205873	0.182	0.051	0.00275426999027948	Goblet-Ionocyte	HES5
SEC11A	1.07673985715025e-07	0.30176173944275	0.935	0.761	0.00291430409736286	Goblet-Ionocyte	SEC11A
MUC162	1.14373010956911e-07	0.252225472033168	0.961	0.601	0.00309561991455976	Goblet-Ionocyte	MUC16
RXYLT1	1.1754350505562e-07	0.31049984315064	0.597	0.359	0.00318143250783542	Goblet-Ionocyte	RXYLT1
ACBD3	1.19713032147029e-07	0.388601851488725	0.805	0.592	0.0032401529280915	Goblet-Ionocyte	ACBD3
AL121761.11	1.20650104959696e-07	0.306861191840261	0.584	0.323	0.00326551574083913	Goblet-Ionocyte	AL121761.1
ATP2C2	1.31686408053567e-07	0.32030949800305	0.532	0.281	0.00356422432037783	Goblet-Ionocyte	ATP2C2
ERBB31	1.35543334434806e-07	0.265657896825899	0.766	0.503	0.00366861588981246	Goblet-Ionocyte	ERBB3
PYCR1	1.39538102784185e-07	0.307317076537451	0.247	0.088	0.00377673828995675	Goblet-Ionocyte	PYCR1
CNN31	1.46173013114609e-07	0.408582894598216	0.792	0.593	0.00395631877296	Goblet-Ionocyte	CNN3
FAM3D2	1.54284986103282e-07	0.320396405612352	0.805	0.483	0.00417587743387142	Goblet-Ionocyte	FAM3D
CNKSR3	1.57732100713027e-07	0.338982543841608	0.416	0.2	0.00426917703789878	Goblet-Ionocyte	CNKSR3
ZNF292	1.64993553145801e-07	0.31141208646531	0.792	0.546	0.00446571550944424	Goblet-Ionocyte	ZNF292
NAPG	1.69142784972109e-07	0.27229431324527	0.727	0.447	0.00457801861805509	Goblet-Ionocyte	NAPG
MFAP21	1.71383379427714e-07	0.285626532559573	0.429	0.199	0.0046386625475905	Goblet-Ionocyte	MFAP2
PIAS1	1.87348061585739e-07	0.257675653895852	0.675	0.401	0.00507076263487962	Goblet-Ionocyte	PIAS1
RPS19BP1	1.8950367605605e-07	0.31937457759184	0.922	0.686	0.00512910649613304	Goblet-Ionocyte	RPS19BP1
TTC19	1.92490184962213e-07	0.254657953616603	0.714	0.467	0.00520993934618724	Goblet-Ionocyte	TTC19
ANKIB1	1.95280036241942e-07	0.290071721794412	0.662	0.411	0.00528544946092441	Goblet-Ionocyte	ANKIB1
TMEM230	1.96620559528985e-07	0.253498917732176	0.818	0.57	0.00532173206421151	Goblet-Ionocyte	TMEM230
ARL6IP1	2.06601564648227e-07	0.329526559860533	0.87	0.67	0.00559187794876891	Goblet-Ionocyte	ARL6IP1
GMDS	2.14131112973456e-07	0.288681396758715	0.61	0.361	0.00579567270373957	Goblet-Ionocyte	GMDS
TMEM30B	2.1791037520983e-07	0.28702823759148	0.597	0.327	0.00589796221542926	Goblet-Ionocyte	TMEM30B
PAIP1	2.24541753621953e-07	0.291491779114998	0.779	0.53	0.00607744710353177	Goblet-Ionocyte	PAIP1
RHOBTB31	2.28628237350898e-07	0.304247718486291	0.61	0.348	0.00618805187213942	Goblet-Ionocyte	RHOBTB3
LINC02762	2.31099069484048e-07	0.358052293054137	0.584	0.326	0.00625492741465525	Goblet-Ionocyte	LINC02762
COPZ1	2.31768928398941e-07	0.33018091027227	0.792	0.555	0.00627305781604574	Goblet-Ionocyte	COPZ1
NOL3	2.55358216703158e-07	0.325817887850873	0.481	0.261	0.00691152549328768	Goblet-Ionocyte	NOL3
TM9SF2	2.65354980756929e-07	0.372975222806357	0.87	0.674	0.00718209790916704	Goblet-Ionocyte	TM9SF2
CYB5A2	2.6670149395922e-07	0.269383596394318	0.909	0.686	0.00721854263550024	Goblet-Ionocyte	CYB5A
MSMO1	2.71792494027993e-07	0.452922142419569	0.727	0.458	0.00735633564336166	Goblet-Ionocyte	MSMO1
CPD1	2.76753418846372e-07	0.287035039764084	0.883	0.602	0.00749060803449589	Goblet-Ionocyte	CPD
TMED7	2.82660543204828e-07	0.303740040783453	0.701	0.448	0.00765049026238187	Goblet-Ionocyte	TMED7
OST42	2.86750445518528e-07	0.451482851608162	0.974	0.858	0.00776118755840449	Goblet-Ionocyte	OST4
COMTD11	2.9051027439601e-07	0.272344927205542	0.74	0.441	0.0078629510868024	Goblet-Ionocyte	COMTD1
SERPINB112	3.12402302086821e-07	0.382764502030523	0.416	0.187	0.00845548070828189	Goblet-Ionocyte	SERPINB11
SEC13	3.16056936390927e-07	0.270954276336697	0.675	0.438	0.00855439704035682	Goblet-Ionocyte	SEC13
LNPEP	3.31676520752393e-07	0.308317335766541	0.636	0.403	0.00897715671068428	Goblet-Ionocyte	LNPEP
CXCL12	3.36125416511225e-07	0.378012740732554	0.805	0.507	0.00909757052329281	Goblet-Ionocyte	CXCL1
CD91	3.43784708254527e-07	0.378383812892579	1	0.922	0.00930487691361704	Goblet-Ionocyte	CD9
USO1	3.50714060975411e-07	0.325343644522362	0.766	0.512	0.00949242677436048	Goblet-Ionocyte	USO1
MECP2	3.69078524372096e-07	0.262602883920365	0.61	0.351	0.00998947934065516	Goblet-Ionocyte	MECP2
CENPX	3.70473024387229e-07	0.376604152954865	0.818	0.571	0.0100272228780647	Goblet-Ionocyte	CENPX
SEC61G1	4.35666452990181e-07	0.642631540724868	0.935	0.773	0.0117917482166322	Goblet-Ionocyte	SEC61G
CYB5R3	4.65420496653138e-07	0.251480072667953	0.792	0.542	0.0125970711624138	Goblet-Ionocyte	CYB5R3
ANTKMT	4.77823021092937e-07	0.294863930080655	0.701	0.425	0.0129327578889014	Goblet-Ionocyte	ANTKMT
PCMT1	4.8291130876279e-07	0.27885169426557	0.792	0.572	0.0130704774829737	Goblet-Ionocyte	PCMT1
ZMYND81	5.1135246170744e-07	0.285730391364193	0.805	0.561	0.0138402657285736	Goblet-Ionocyte	ZMYND8
ATP1B12	5.12006699088937e-07	0.354579714501832	0.948	0.866	0.0138579733175412	Goblet-Ionocyte	ATP1B1
SPINT12	5.17658968866914e-07	0.379504266578063	0.805	0.62	0.0140109576513519	Goblet-Ionocyte	SPINT1
TMEM2052	5.30950109311249e-07	0.2688426535568	0.883	0.638	0.0143706956586183	Goblet-Ionocyte	TMEM205
SMS	6.33666119015374e-07	0.305185261332717	0.727	0.503	0.0171508071772701	Goblet-Ionocyte	SMS
BPIFB12	6.38048623483587e-07	0.863795774091281	0.792	0.55	0.0172694240432068	Goblet-Ionocyte	BPIFB1
SRSF11	6.66511650973263e-07	0.313179330660823	0.87	0.735	0.0180398043452423	Goblet-Ionocyte	SRSF11
SDF4	6.86530893090958e-07	0.315024834614192	0.766	0.56	0.0185816451523999	Goblet-Ionocyte	SDF4
C6orf62	7.29309674138682e-07	0.300435973778415	0.688	0.459	0.0197394956402376	Goblet-Ionocyte	C6orf62
TMEM63A	7.329984924716e-07	0.252474157016746	0.455	0.224	0.0198393371972363	Goblet-Ionocyte	TMEM63A
DNAJC41	7.66767510890774e-07	0.329486205341158	0.662	0.418	0.0207533294497697	Goblet-Ionocyte	DNAJC4
SLC30A7	7.78863241671632e-07	0.310343430153699	0.455	0.247	0.0210807124990844	Goblet-Ionocyte	SLC30A7
BRI32	7.81610988957728e-07	0.387964282198782	0.961	0.856	0.0211550830271299	Goblet-Ionocyte	BRI3
ORMDL1	8.41357530183249e-07	0.250656730026621	0.818	0.584	0.0227721829119398	Goblet-Ionocyte	ORMDL1
SAV1	8.61655933207958e-07	0.294733049672786	0.571	0.343	0.0233215794882066	Goblet-Ionocyte	SAV1
MUC201	8.86484130966054e-07	0.642400022497714	0.727	0.538	0.0239935794887272	Goblet-Ionocyte	MUC20
SRRM2	9.25780948428287e-07	0.285495154269264	0.961	0.851	0.02505718715016	Goblet-Ionocyte	SRRM2
HLA-C1	1.02984309661602e-06	0.407418539795868	0.922	0.815	0.0278737332530091	Goblet-Ionocyte	HLA-C
SPECC1	1.05916776431112e-06	0.342589979222615	0.571	0.323	0.0286674347088448	Goblet-Ionocyte	SPECC1
MESD	1.06081892513171e-06	0.325809836263185	0.818	0.631	0.028712125027615	Goblet-Ionocyte	MESD
CHCHD2	1.06523531148002e-06	0.276252806302991	0.987	0.914	0.0288316589405182	Goblet-Ionocyte	CHCHD2
EID11	1.10074534861877e-06	0.262825332776317	0.974	0.85	0.0297927736057157	Goblet-Ionocyte	EID1
KCNQ1OT1	1.12330313455742e-06	0.360485257548058	0.571	0.333	0.0304033226399311	Goblet-Ionocyte	KCNQ1OT1
SRP72	1.15828963304768e-06	0.3209192956964	0.831	0.571	0.0313502672080686	Goblet-Ionocyte	SRP72
FKBP14	1.1850249782795e-06	0.281106119278616	0.351	0.158	0.0320738860621129	Goblet-Ionocyte	FKBP14
CCDC1861	1.20183053034219e-06	0.325238025273562	0.883	0.682	0.0325287451342418	Goblet-Ionocyte	CCDC186
GK51	1.20207038840435e-06	0.334159341092401	0.61	0.381	0.032535237132552	Goblet-Ionocyte	GK5
GMNN	1.22741341348233e-06	0.279197460326184	0.519	0.267	0.0332211714493126	Goblet-Ionocyte	GMNN
RBM47	1.26109730439374e-06	0.277945648503736	0.779	0.6	0.034132859640721	Goblet-Ionocyte	RBM47
SELENOK	1.26998145740938e-06	0.495942845623697	0.805	0.628	0.0343733181262422	Goblet-Ionocyte	SELENOK
APH1A	1.27939667750864e-06	0.27782335546916	0.701	0.478	0.0346281504734488	Goblet-Ionocyte	APH1A
OS9	1.28304110088498e-06	0.304417509491326	0.727	0.465	0.0347267904365528	Goblet-Ionocyte	OS9
NME3	1.29092316431569e-06	0.276368813706931	0.922	0.689	0.0349401263653685	Goblet-Ionocyte	NME3
THRB	1.29663747181645e-06	0.295252594540255	0.481	0.247	0.035094789812184	Goblet-Ionocyte	THRB
MPST2	1.30938956306347e-06	0.304956902072844	0.883	0.615	0.0354399379138758	Goblet-Ionocyte	MPST
PURA	1.30978330900222e-06	0.336453065458551	0.792	0.581	0.0354505950414542	Goblet-Ionocyte	PURA
NANS	1.40987918597601e-06	0.263886236682789	0.883	0.671	0.0381597900476268	Goblet-Ionocyte	NANS
ID21	1.47216256030335e-06	0.339002164499491	0.636	0.385	0.0398455518571704	Goblet-Ionocyte	ID2
TMCO3	1.47624853093088e-06	0.272284018525324	0.636	0.407	0.0399561427381752	Goblet-Ionocyte	TMCO3
RSRP1	1.49621961015549e-06	0.295551573347216	0.818	0.571	0.0404966799684685	Goblet-Ionocyte	RSRP1
SRP54	1.52737471229e-06	0.288317412014679	0.792	0.531	0.0413399239628413	Goblet-Ionocyte	SRP54
SLC4A11	1.56940270300606e-06	0.295126970439463	0.558	0.327	0.0424774535595621	Goblet-Ionocyte	SLC4A11
TOM1L1	1.60474322868037e-06	0.25279675827185	0.442	0.234	0.043433980227463	Goblet-Ionocyte	TOM1L1
TMEM208	1.62419034359753e-06	0.317873212130364	0.857	0.623	0.0439603358398108	Goblet-Ionocyte	TMEM208
TMEM248	1.71469811540734e-06	0.269185233318349	0.662	0.427	0.0464100191916151	Goblet-Ionocyte	TMEM248
ZNF706	1.74055157229416e-06	0.262483878479528	0.883	0.764	0.0471097688557136	Goblet-Ionocyte	ZNF706
RALGAPA1	1.7825251260307e-06	0.251766889449083	0.558	0.321	0.0482458250611468	Goblet-Ionocyte	RALGAPA1
CUTA	1.8156118114455e-06	0.263548621995513	0.922	0.786	0.0491413492885839	Goblet-Ionocyte	CUTA
ATP1A1	1.90119148976964e-06	0.349518597615601	0.896	0.816	0.0514576488621051	Goblet-Ionocyte	ATP1A1
LAMB2	1.91572487593278e-06	0.274722485759971	0.519	0.291	0.0518510094919967	Goblet-Ionocyte	LAMB2
CNPY2	1.9403844232321e-06	0.321954247361063	0.922	0.728	0.0525184447992001	Goblet-Ionocyte	CNPY2
CDKN1B	1.94422463420271e-06	0.278213601569252	0.597	0.338	0.0526223839493306	Goblet-Ionocyte	CDKN1B
CRYBG3	2.15634336656463e-06	0.3027690719343	0.636	0.403	0.0583635895594381	Goblet-Ionocyte	CRYBG3
NUCB2	2.20304566427828e-06	0.324048233767951	0.948	0.783	0.059627633949356	Goblet-Ionocyte	NUCB2
FKBP1A	2.20975290562797e-06	0.279175401786633	0.896	0.718	0.0598091721437266	Goblet-Ionocyte	FKBP1A
APP	2.22250363742619e-06	0.286287970304908	0.883	0.716	0.0601542834505774	Goblet-Ionocyte	APP
RNF391	2.23114685928193e-06	0.382612919193433	0.61	0.38	0.0603882208933246	Goblet-Ionocyte	RNF39
GSPT1	2.32289384160894e-06	0.348078584565576	0.896	0.705	0.0628714447169876	Goblet-Ionocyte	GSPT1
CIRBP	2.3325987898312e-06	0.273184722637779	0.922	0.822	0.0631341188455712	Goblet-Ionocyte	CIRBP
ZNF91	2.38743291288306e-06	0.278436136173087	0.701	0.465	0.0646182592200928	Goblet-Ionocyte	ZNF91
POLR2H	2.46125817575167e-06	0.274482110446469	0.779	0.555	0.0666164137848946	Goblet-Ionocyte	POLR2H
BCR	2.50307464580062e-06	0.261772787629993	0.545	0.326	0.0677482183632396	Goblet-Ionocyte	BCR
CAP11	2.50331458159772e-06	0.300506198750444	0.844	0.663	0.067754712465524	Goblet-Ionocyte	CAP1
LGALS3BP1	2.62227082480694e-06	0.296385522195395	0.883	0.717	0.0709743821442246	Goblet-Ionocyte	LGALS3BP
ERP44	2.7533525289697e-06	0.330425868206043	0.701	0.467	0.0745222395490939	Goblet-Ionocyte	ERP44
SEL1L	2.83508710582344e-06	0.309794886017377	0.506	0.303	0.0767344676062172	Goblet-Ionocyte	SEL1L
CCDC167	3.03992149305783e-06	0.293795283298138	0.584	0.347	0.0822785151311032	Goblet-Ionocyte	CCDC167
CKAP4	3.08361172200005e-06	0.297738822178725	0.662	0.414	0.0834610348676533	Goblet-Ionocyte	CKAP4
RBBP4	3.1552085630327e-06	0.27740854979473	0.792	0.561	0.0853988749670432	Goblet-Ionocyte	RBBP4
EPRS	3.30323717448753e-06	0.253099354894477	0.844	0.624	0.0894054173646796	Goblet-Ionocyte	EPRS
TRIM73	3.4693826531711e-06	0.294107198573847	0.429	0.214	0.093902310890729	Goblet-Ionocyte	TRIM73
POLD42	3.49389981179312e-06	0.300585693726622	0.883	0.646	0.0945658923059925	Goblet-Ionocyte	POLD4
EIF4G1	3.57248649182405e-06	0.302123548246763	0.818	0.624	0.0966929193877096	Goblet-Ionocyte	EIF4G1
MAP7	3.76275805908168e-06	0.317013783525473	0.675	0.437	0.101842809627105	Goblet-Ionocyte	MAP7
FBXL8	3.9334010570244e-06	0.260267041373095	0.299	0.132	0.106461433009422	Goblet-Ionocyte	FBXL8
ELL22	3.94311401194894e-06	0.282904855167839	0.779	0.524	0.10672432384741	Goblet-Ionocyte	ELL2
EBLN3P	3.95718882736436e-06	0.315403244358409	0.675	0.451	0.107105272801444	Goblet-Ionocyte	EBLN3P
RPS27L1	4.13629282632065e-06	0.279116805450461	0.948	0.776	0.111952901637195	Goblet-Ionocyte	RPS27L
FOXA1	4.26337551961186e-06	0.263900877159644	0.779	0.577	0.115392521813814	Goblet-Ionocyte	FOXA1
SMIM10L1	4.29831214885298e-06	0.467689969973384	0.636	0.425	0.116338116620855	Goblet-Ionocyte	SMIM10L1
SLC52A2	4.5180185960458e-06	0.280451433155086	0.519	0.3	0.122284691320576	Goblet-Ionocyte	SLC52A2
LRRC59	4.61029444644204e-06	0.281996331482802	0.636	0.418	0.1247822294874	Goblet-Ionocyte	LRRC59
PCMTD11	4.65537455211276e-06	0.279751069864782	0.792	0.605	0.126002367627484	Goblet-Ionocyte	PCMTD1
MARCKS	5.37648765279366e-06	0.345292292693882	0.948	0.794	0.145520014810513	Goblet-Ionocyte	MARCKS
PPP1CA	5.430819203721e-06	0.25379526014767	0.935	0.732	0.146990552567913	Goblet-Ionocyte	PPP1CA
MPHOSPH8	5.82662259830716e-06	0.269792177599833	0.844	0.638	0.157703367245782	Goblet-Ionocyte	MPHOSPH8
JUND	5.8961962256641e-06	0.276926914037225	0.961	0.818	0.159586447043824	Goblet-Ionocyte	JUND
TMEM141	6.449038540306e-06	0.301770282133196	0.831	0.644	0.174549677131922	Goblet-Ionocyte	TMEM141
YIPF3	6.94269577387045e-06	0.262177394957109	0.831	0.621	0.187911003815578	Goblet-Ionocyte	YIPF3
MCL11	7.05363460020929e-06	0.25687546277537	0.922	0.704	0.190913674089265	Goblet-Ionocyte	MCL1
VGLL4	7.32743725628977e-06	0.276230691558124	0.818	0.681	0.198324416778739	Goblet-Ionocyte	VGLL4
TMEM87A	7.3499387792016e-06	0.267505816925574	0.714	0.528	0.19893344299787	Goblet-Ionocyte	TMEM87A
DYNC1LI2	7.53377129655722e-06	0.259003692883928	0.857	0.686	0.203909053912618	Goblet-Ionocyte	DYNC1LI2
ASH1L	7.7480958570991e-06	0.274086308158636	0.818	0.621	0.209709962468244	Goblet-Ionocyte	ASH1L
HEBP22	8.59676752003577e-06	0.260344981103112	0.987	0.854	0.232680109697288	Goblet-Ionocyte	HEBP2
POLE41	8.81477161214743e-06	0.29885511516326	0.792	0.524	0.238580608454382	Goblet-Ionocyte	POLE4
HMG20B	9.00769157214835e-06	0.289146848297374	0.675	0.466	0.243802180091767	Goblet-Ionocyte	HMG20B
CCDC50	9.11151638558582e-06	0.310569829100134	0.571	0.361	0.246612302492266	Goblet-Ionocyte	CCDC50
DDX17	9.66875053840044e-06	0.280808869591332	0.974	0.824	0.261694402072346	Goblet-Ionocyte	DDX17
NUCB1	1.00043975135657e-05	0.271503779857691	0.61	0.42	0.27077902310217	Goblet-Ionocyte	NUCB1
VMP11	1.01791948635445e-05	0.335489850347017	0.935	0.791	0.275510088176696	Goblet-Ionocyte	VMP1
CCNI	1.06074440377664e-05	0.270021498347707	0.987	0.876	0.287101080326185	Goblet-Ionocyte	CCNI
STIM2	1.13419679184637e-05	0.299329403790167	0.844	0.658	0.306981703681137	Goblet-Ionocyte	STIM2
LY6E2	1.15733417766313e-05	0.2639844075519	0.974	0.785	0.313244068526304	Goblet-Ionocyte	LY6E
UGGT1	1.31212790914433e-05	0.25025026322561	0.429	0.223	0.355140539889005	Goblet-Ionocyte	UGGT1
HOOK1	1.41731307763239e-05	0.266498546430598	0.662	0.449	0.383609957591982	Goblet-Ionocyte	HOOK1
CD164	1.45391418715241e-05	0.262626622786187	0.922	0.774	0.393516413894672	Goblet-Ionocyte	CD164
FNDC3A	1.71359348572222e-05	0.281918887180305	0.597	0.386	0.463801212845576	Goblet-Ionocyte	FNDC3A
SRM	1.89974468152393e-05	0.256178069447785	0.636	0.432	0.514184895501267	Goblet-Ionocyte	SRM
COPB2	2.29325687804288e-05	0.26042992347694	0.818	0.616	0.620692906611087	Goblet-Ionocyte	COPB2
JMJD1C	2.49094187927307e-05	0.290546579571229	0.714	0.528	0.67419832904405	Goblet-Ionocyte	JMJD1C
LARP1B	2.5560066418271e-05	0.295425791613674	0.506	0.313	0.691808757676924	Goblet-Ionocyte	LARP1B
HACD3	2.59168147406009e-05	0.283183308523947	0.753	0.594	0.701464507769103	Goblet-Ionocyte	HACD3
KRT81	2.77469371748545e-05	0.363922407186897	0.987	0.914	0.750998601574612	Goblet-Ionocyte	KRT8
ADAM10	2.81725364950772e-05	0.252401014121376	0.649	0.445	0.762517872775759	Goblet-Ionocyte	ADAM10
N4BP2	2.81787256246835e-05	0.260937534193068	0.416	0.224	0.762685387757685	Goblet-Ionocyte	N4BP2
PPDPF1	2.86100802968082e-05	0.276404543478877	1	0.93	0.774360433313411	Goblet-Ionocyte	PPDPF
VCP	2.95089292537785e-05	0.252072255020572	0.87	0.711	0.79868867918277	Goblet-Ionocyte	VCP
ZNF134	3.20227985210858e-05	0.265091529558662	0.325	0.165	0.866729064771708	Goblet-Ionocyte	ZNF134
SLC1A5	3.32359394038361e-05	0.256758736207297	0.727	0.497	0.899563935904229	Goblet-Ionocyte	SLC1A5
NFKBIZ1	3.37241096165489e-05	0.340112575453617	0.545	0.338	0.912776750881513	Goblet-Ionocyte	NFKBIZ
GCSH	3.89350356591738e-05	0.285126424550928	0.714	0.525	1	Goblet-Ionocyte	GCSH
DNPEP	4.90091052885047e-05	0.265614142274838	0.519	0.345	1	Goblet-Ionocyte	DNPEP
MAP1LC3B	5.10648434040523e-05	0.288558376246358	0.74	0.626	1	Goblet-Ionocyte	MAP1LC3B
KLF62	5.29680667067142e-05	0.499787948539874	0.857	0.739	1	Goblet-Ionocyte	KLF6
EGFR1	5.50999078075352e-05	0.298650073887356	0.701	0.558	1	Goblet-Ionocyte	EGFR
ARGLU1	5.64651258750921e-05	0.27081025559617	0.883	0.756	1	Goblet-Ionocyte	ARGLU1
NEAT11	5.97150498483557e-05	0.33181960545566	1	0.926	1	Goblet-Ionocyte	NEAT1
SOX42	6.30319971074726e-05	0.398157025873995	0.922	0.811	1	Goblet-Ionocyte	SOX4
FOSB	6.4736395490428e-05	0.28801160144856	0.688	0.454	1	Goblet-Ionocyte	FOSB
ADH1C2	6.71268659290589e-05	0.299363763350966	0.61	0.409	1	Goblet-Ionocyte	ADH1C
ANKRD17	7.28844776528408e-05	0.254703181067822	0.714	0.539	1	Goblet-Ionocyte	ANKRD17
ZFP36L2	8.63754163031778e-05	0.253339220918127	0.818	0.603	1	Goblet-Ionocyte	ZFP36L2
RAB1A	9.12485373654583e-05	0.252166856199283	0.818	0.627	1	Goblet-Ionocyte	RAB1A
CRELD2	0.000100568465870511	0.327520676659929	0.545	0.366	1	Goblet-Ionocyte	CRELD2
PPP1R14B1	0.000112145163272161	0.282672480347293	0.948	0.759	1	Goblet-Ionocyte	PPP1R14B
GALNT5	0.000114004677683758	0.34296221494174	0.584	0.392	1	Goblet-Ionocyte	GALNT5
TMEM9B1	0.000146464779532766	0.250410053778021	0.753	0.57	1	Goblet-Ionocyte	TMEM9B
PCYOX1	0.00014940636527927	0.280612220087133	0.636	0.447	1	Goblet-Ionocyte	PCYOX1
SYNJ2BP	0.000167182033540921	0.25897807563819	0.688	0.511	1	Goblet-Ionocyte	SYNJ2BP
RASSF6	0.00017320193825282	0.32428107091138	0.532	0.362	1	Goblet-Ionocyte	RASSF6
TCF4	0.000175577412516462	0.253300264349389	0.675	0.468	1	Goblet-Ionocyte	TCF4
CP2	0.0001932327394617	0.273254932369998	0.584	0.371	1	Goblet-Ionocyte	CP
SOX21	0.000194488712003254	0.265098460776412	0.87	0.657	1	Goblet-Ionocyte	SOX2
EEF1D1	0.00020341381044868	0.267862709316901	0.961	0.881	1	Goblet-Ionocyte	EEF1D
RPL102	0.000208165847514401	0.283680094584599	1	0.986	1	Goblet-Ionocyte	RPL10
CERT11	0.000228016780460331	0.276073998275563	0.727	0.59	1	Goblet-Ionocyte	CERT1
SLPI2	0.000230974437711739	0.288615526163771	1	0.976	1	Goblet-Ionocyte	SLPI
DENND11	0.000259356593082907	0.270395809534011	0.429	0.264	1	Goblet-Ionocyte	DENND11
MT-CO11	0.000348399507236762	0.28395092280846	1	0.978	1	Goblet-Ionocyte	MT-CO1
HLA-A1	0.000357398416749569	0.375459094621629	0.896	0.833	1	Goblet-Ionocyte	HLA-A
MCRIP2	0.000422286208766053	0.258889858651637	0.597	0.435	1	Goblet-Ionocyte	MCRIP2
DDIT42	0.000556636365324369	0.280095266280924	0.844	0.641	1	Goblet-Ionocyte	DDIT4
XIST2	0.000666954313704386	0.479308215003065	0.532	0.394	1	Goblet-Ionocyte	XIST
TM4SF12	0.000773115925027724	0.311302613638558	0.688	0.518	1	Goblet-Ionocyte	TM4SF1
NFIA	0.000799135769758199	0.266536995860011	0.87	0.748	1	Goblet-Ionocyte	NFIA
ETNK1	0.00098969261837635	0.263510094894863	0.571	0.421	1	Goblet-Ionocyte	ETNK1
ANXA5	0.00104629994443135	0.254166641698933	0.948	0.783	1	Goblet-Ionocyte	ANXA5
KCNK6	0.00119742579867752	0.251605912034112	0.494	0.354	1	Goblet-Ionocyte	KCNK6
ST6GAL12	0.00192062389317163	0.251022329625508	0.584	0.441	1	Goblet-Ionocyte	ST6GAL1
TMEM258	0.00216082470079729	0.349206262421276	0.935	0.837	1	Goblet-Ionocyte	TMEM258
PIGR2	0.00680116187481558	0.353360437044799	0.623	0.496	1	Goblet-Ionocyte	PIGR
NPW	0.00715421689794347	0.263987666324761	0.494	0.335	1	Goblet-Ionocyte	NPW
PLA2R1	0.00918026121928554	0.274732304086897	0.416	0.294	1	Goblet-Ionocyte	PLA2R1
KRT15	0	3.06551523860559	0.981	0.576	0	Basal-1	KRT15
S100A21	0	1.84669627609223	1	0.896	0	Basal-1	S100A2
DST	0	1.84391151217767	0.969	0.548	0	Basal-1	DST
KRT51	0	1.77758041328131	0.999	0.636	0	Basal-1	KRT5
KRT171	0	1.70592371301229	0.999	0.794	0	Basal-1	KRT17
MIR205HG	0	1.62974571027452	0.986	0.798	0	Basal-1	MIR205HG
BCAM	0	1.59330502029017	0.951	0.33	0	Basal-1	BCAM
TIMP1	0	1.48947804175929	0.945	0.569	0	Basal-1	TIMP1
ATP1B31	0	1.47763388173847	0.983	0.696	0	Basal-1	ATP1B3
WNT4	0	1.42566675738614	0.934	0.386	0	Basal-1	WNT4
FGFBP1	0	1.40801154286826	0.929	0.459	0	Basal-1	FGFBP1
LGALS7B1	0	1.36878491997004	0.874	0.376	0	Basal-1	LGALS7B
LAMB3	0	1.35985650920003	0.912	0.233	0	Basal-1	LAMB3
MMP101	0	1.3361661644554	0.402	0.134	0	Basal-1	MMP10
COL17A1	0	1.29440371279894	0.801	0.141	0	Basal-1	COL17A1
KRT6A1	0	1.27752521775775	0.978	0.648	0	Basal-1	KRT6A
CAV1	0	1.25151635088803	0.869	0.224	0	Basal-1	CAV1
IGFBP6	0	1.24704122447825	0.629	0.171	0	Basal-1	IGFBP6
S100A101	0	1.1343800057835	0.997	0.88	0	Basal-1	S100A10
CASC19	0	1.12866289385967	0.714	0.14	0	Basal-1	CASC19
IL18	0	1.10169882904474	0.952	0.636	0	Basal-1	IL18
KRT14	0	1.10004446864872	0.608	0.3	0	Basal-1	KRT14
TP63	0	1.07619879843059	0.843	0.233	0	Basal-1	TP63
ALDH3A11	0	1.06349777326241	0.98	0.788	0	Basal-1	ALDH3A1
GAS51	0	1.06230425069636	0.977	0.749	0	Basal-1	GAS5
SNHG291	0	1.06027436345994	0.987	0.835	0	Basal-1	SNHG29
TXNDC17	0	1.04156509222414	0.978	0.782	0	Basal-1	TXNDC17
LGALS71	0	1.03222951427424	0.663	0.273	0	Basal-1	LGALS7
TSLP	0	1.0235612443241	0.694	0.14	0	Basal-1	TSLP
SERPINF11	0	1.01188457421404	0.878	0.475	0	Basal-1	SERPINF1
FLNA	0	1.01048671534828	0.823	0.203	0	Basal-1	FLNA
SFN1	0	1.00082210735613	0.978	0.669	0	Basal-1	SFN
SNCA	0	0.979529438924529	0.876	0.33	0	Basal-1	SNCA
LGALS1	0	0.964045005095801	0.538	0.162	0	Basal-1	LGALS1
CCND2	0	0.944863993862847	0.628	0.208	0	Basal-1	CCND2
WNT10A	0	0.933622792363145	0.771	0.104	0	Basal-1	WNT10A
ITGB4	0	0.930618956077182	0.919	0.568	0	Basal-1	ITGB4
LTBP4	0	0.906566893516886	0.838	0.314	0	Basal-1	LTBP4
RPLP11	0	0.905792651962398	1	0.993	0	Basal-1	RPLP1
GJB2	0	0.896249260978576	0.773	0.303	0	Basal-1	GJB2
RBBP8	0	0.89047930547341	0.797	0.34	0	Basal-1	RBBP8
PLP21	0	0.890415954039917	0.952	0.615	0	Basal-1	PLP2
PTMS1	0	0.888012131692509	0.982	0.712	0	Basal-1	PTMS
FST	0	0.875652129456559	0.635	0.1	0	Basal-1	FST
ITGA6	0	0.868708653310601	0.744	0.281	0	Basal-1	ITGA6
CALD1	0	0.860865213825292	0.877	0.378	0	Basal-1	CALD1
TPM2	0	0.855368679621981	0.696	0.171	0	Basal-1	TPM2
CCDC3	0	0.847896300003189	0.701	0.136	0	Basal-1	CCDC3
ITGB1	0	0.842571378038484	0.96	0.763	0	Basal-1	ITGB1
IFITM3	0	0.83148290438189	0.946	0.729	0	Basal-1	IFITM3
SH3BGRL3	0	0.827382066778475	0.975	0.822	0	Basal-1	SH3BGRL3
ZFP36L21	0	0.813802367092447	0.88	0.567	0	Basal-1	ZFP36L2
TMSB101	0	0.798360310844599	0.998	0.954	0	Basal-1	TMSB10
PTPRZ11	0	0.796138611893384	0.886	0.495	0	Basal-1	PTPRZ1
FHL2	0	0.795476123007638	0.768	0.27	0	Basal-1	FHL2
RPS22	0	0.780776747876509	0.999	0.981	0	Basal-1	RPS2
SLC25A61	0	0.777973107462588	0.985	0.848	0	Basal-1	SLC25A6
APP1	0	0.773070248847482	0.935	0.688	0	Basal-1	APP
ALDH3A2	0	0.763321431202054	0.92	0.63	0	Basal-1	ALDH3A2
CAVIN1	0	0.760637464777438	0.73	0.169	0	Basal-1	CAVIN1
GPNMB	0	0.758975685523345	0.74	0.271	0	Basal-1	GPNMB
CD441	0	0.753935614588286	0.895	0.497	0	Basal-1	CD44
ARPC21	0	0.737661125782885	0.987	0.855	0	Basal-1	ARPC2
DAPL11	0	0.735319055708278	0.861	0.476	0	Basal-1	DAPL1
CD109	0	0.729530676234354	0.774	0.273	0	Basal-1	CD109
S100A141	0	0.728692979186756	0.978	0.717	0	Basal-1	S100A14
SNHG81	0	0.727377333408421	0.937	0.662	0	Basal-1	SNHG8
GAPDH1	0	0.726059762579585	0.995	0.921	0	Basal-1	GAPDH
PKM	0	0.718245424560519	0.986	0.851	0	Basal-1	PKM
RPS31	0	0.716258840821653	0.997	0.959	0	Basal-1	RPS3
HNRNPA1	0	0.715674327678243	0.978	0.843	0	Basal-1	HNRNPA1
RBP11	0	0.713802489171071	0.828	0.387	0	Basal-1	RBP1
SULT1E1	0	0.712780971593263	0.545	0.136	0	Basal-1	SULT1E1
SPON21	0	0.712349342842923	0.75	0.444	0	Basal-1	SPON2
CLSTN1	0	0.711027376106121	0.907	0.621	0	Basal-1	CLSTN1
TPM1	0	0.710691616319261	0.806	0.502	0	Basal-1	TPM1
CXCL14	0	0.709573026776366	0.53	0.197	0	Basal-1	CXCL14
RPS51	0	0.706310923168869	0.995	0.943	0	Basal-1	RPS5
RACK11	0	0.701415546779833	0.997	0.949	0	Basal-1	RACK1
RPS181	0	0.690185925232047	1	0.988	0	Basal-1	RPS18
TENM2	0	0.690078984862804	0.618	0.127	0	Basal-1	TENM2
LDHB	0	0.68870618802435	0.981	0.852	0	Basal-1	LDHB
FOXQ1	0	0.685658448774967	0.759	0.361	0	Basal-1	FOXQ1
SCD1	0	0.68444309612516	0.786	0.363	0	Basal-1	SCD
TNFRSF12A	0	0.682396596135534	0.829	0.494	0	Basal-1	TNFRSF12A
SLC38A21	0	0.677224753573887	0.916	0.625	0	Basal-1	SLC38A2
GSTO1	0	0.6729801920448	0.89	0.59	0	Basal-1	GSTO1
SEMA5A	0	0.672911985876981	0.712	0.253	0	Basal-1	SEMA5A
SNHG51	0	0.672882848816736	0.904	0.652	0	Basal-1	SNHG5
PPIA1	0	0.667013622013327	0.993	0.894	0	Basal-1	PPIA
RPL121	0	0.666682550190551	0.997	0.966	0	Basal-1	RPL12
RPL18A1	0	0.664596805235576	0.997	0.972	0	Basal-1	RPL18A
ANKH	0	0.65923888280724	0.644	0.135	0	Basal-1	ANKH
SESN3	0	0.652901703039097	0.747	0.364	0	Basal-1	SESN3
NPM11	0	0.647722764685686	0.987	0.891	0	Basal-1	NPM1
RPL321	0	0.647204832128587	0.998	0.976	0	Basal-1	RPL32
RPS121	0	0.646273537306808	0.999	0.981	0	Basal-1	RPS12
RPL33	0	0.639642302460546	0.999	0.977	0	Basal-1	RPL3
ARPC1B	0	0.638073913582013	0.968	0.818	0	Basal-1	ARPC1B
RPL42	0	0.637048730926424	0.992	0.924	0	Basal-1	RPL4
RPL351	0	0.636941345836554	0.996	0.939	0	Basal-1	RPL35
TKT1	0	0.632554296978855	0.965	0.784	0	Basal-1	TKT
SERPINB131	0	0.630356619474509	0.744	0.319	0	Basal-1	SERPINB13
LMO42	0	0.627609195662152	0.92	0.709	0	Basal-1	LMO4
RPS4X1	0	0.627352228424973	0.998	0.977	0	Basal-1	RPS4X
LAMA3	0	0.624417582938882	0.639	0.177	0	Basal-1	LAMA3
CPA41	0	0.622678732663332	0.458	0.146	0	Basal-1	CPA4
EEF1B21	0	0.614715431764594	0.99	0.909	0	Basal-1	EEF1B2
NME21	0	0.612597365910875	0.991	0.895	0	Basal-1	NME2
C16orf74	0	0.612043881436189	0.794	0.388	0	Basal-1	C16orf74
RPS91	0	0.609634656144675	0.997	0.959	0	Basal-1	RPS9
RHOD	0	0.606730507971576	0.818	0.496	0	Basal-1	RHOD
RPL131	0	0.605216911160552	0.999	0.992	0	Basal-1	RPL13
FERMT1	0	0.604874342916231	0.727	0.307	0	Basal-1	FERMT1
BTF31	0	0.604370674677411	0.99	0.917	0	Basal-1	BTF3
RPL52	0	0.603972556566082	0.997	0.957	0	Basal-1	RPL5
C1QTNF12	0	0.603972447430369	0.592	0.114	0	Basal-1	C1QTNF12
RPSA1	0	0.603259381967023	0.995	0.95	0	Basal-1	RPSA
JAG2	0	0.600686134701388	0.685	0.202	0	Basal-1	JAG2
PRNP	0	0.598724667575472	0.749	0.344	0	Basal-1	PRNP
PRXL2A	0	0.5944262936255	0.899	0.655	0	Basal-1	PRXL2A
UQCRH1	0	0.592118702811379	0.983	0.864	0	Basal-1	UQCRH
FABP51	0	0.587231124983751	0.99	0.838	0	Basal-1	FABP5
CAV2	0	0.586499272885573	0.868	0.544	0	Basal-1	CAV2
DLK2	0	0.585979838326042	0.523	0.055	0	Basal-1	DLK2
POLR1D1	0	0.583334768938528	0.954	0.782	0	Basal-1	POLR1D
BCL11B	0	0.58130318810311	0.593	0.188	0	Basal-1	BCL11B
NUAK1	0	0.579747083760195	0.544	0.199	0	Basal-1	NUAK1
TIMP31	0	0.579125063670862	0.665	0.249	0	Basal-1	TIMP3
RPL10A1	0	0.576194209404549	0.997	0.967	0	Basal-1	RPL10A
SNHG32	0	0.575794124472336	0.873	0.579	0	Basal-1	SNHG32
SERPINB51	0	0.573907438239047	0.895	0.588	0	Basal-1	SERPINB5
CYP26A11	0	0.573277806928364	0.368	0.19	0	Basal-1	CYP26A1
EEF1A11	0	0.572783547640097	1	0.997	0	Basal-1	EEF1A1
CEBPD2	0	0.571371985671985	0.961	0.793	0	Basal-1	CEBPD
FSCN1	0	0.569642613269307	0.622	0.176	0	Basal-1	FSCN1
RPS61	0	0.569141729124927	0.998	0.978	0	Basal-1	RPS6
RPS161	0	0.568909347692675	0.996	0.963	0	Basal-1	RPS16
ENO1	0	0.564575295679346	0.956	0.754	0	Basal-1	ENO1
IL20RB	0	0.561631929164341	0.691	0.311	0	Basal-1	IL20RB
IMPA2	0	0.560270718117701	0.807	0.471	0	Basal-1	IMPA2
RPS231	0	0.559952480972504	0.998	0.97	0	Basal-1	RPS23
MYC1	0	0.559743364950104	0.673	0.293	0	Basal-1	MYC
LTB4R	0	0.559487362449624	0.652	0.181	0	Basal-1	LTB4R
RPL231	0	0.556187441518639	0.996	0.955	0	Basal-1	RPL23
RPL261	0	0.55425568619045	0.997	0.976	0	Basal-1	RPL26
TAX1BP3	0	0.552370150143192	0.871	0.547	0	Basal-1	TAX1BP3
RPL61	0	0.550157938020859	0.997	0.969	0	Basal-1	RPL6
PMEPA11	0	0.549068683486851	0.656	0.341	0	Basal-1	PMEPA1
APCDD1	0	0.548783298209392	0.544	0.158	0	Basal-1	APCDD1
CNTNAP2	0	0.548159730948941	0.555	0.156	0	Basal-1	CNTNAP2
IGFBP31	0	0.547313232405942	0.686	0.382	0	Basal-1	IGFBP3
KLK10	0	0.546073190227702	0.735	0.368	0	Basal-1	KLK10
EEF21	0	0.542721759154869	0.986	0.888	0	Basal-1	EEF2
RPS15A1	0	0.541017262268889	0.997	0.966	0	Basal-1	RPS15A
ATP5MC31	0	0.540971041165204	0.982	0.862	0	Basal-1	ATP5MC3
MMP28	0	0.540831191078807	0.586	0.208	0	Basal-1	MMP28
MT-CO31	0	0.540553779397009	0.996	0.982	0	Basal-1	MT-CO3
SNHG7	0	0.540152172387033	0.812	0.523	0	Basal-1	SNHG7
BMP7	0	0.539731564463253	0.703	0.289	0	Basal-1	BMP7
RPL27A1	0	0.539113330263863	0.998	0.972	0	Basal-1	RPL27A
TNC	0	0.53692335516497	0.523	0.148	0	Basal-1	TNC
DSC31	0	0.536824327568971	0.785	0.392	0	Basal-1	DSC3
RPLP01	0	0.534808795990606	0.998	0.964	0	Basal-1	RPLP0
RPL103	0	0.534222946344433	0.999	0.984	0	Basal-1	RPL10
RPL36A1	0	0.534040577276557	0.993	0.921	0	Basal-1	RPL36A
GJA1	0	0.532194093837555	0.495	0.081	0	Basal-1	GJA1
RPL71	0	0.531935816774947	0.995	0.954	0	Basal-1	RPL7
RPL291	0	0.530302444778282	0.998	0.975	0	Basal-1	RPL29
RPL13A1	0	0.529490130246911	0.999	0.986	0	Basal-1	RPL13A
RPL171	0	0.528814669119638	0.997	0.976	0	Basal-1	RPL17
PIK3R1	0	0.528413516175572	0.757	0.447	0	Basal-1	PIK3R1
RPS81	0	0.528356148059121	0.998	0.987	0	Basal-1	RPS8
RPS191	0	0.527910011491428	0.999	0.98	0	Basal-1	RPS19
IGFBP51	0	0.527174981027385	0.746	0.606	0	Basal-1	IGFBP5
HSPB11	0	0.527016109787497	0.997	0.943	0	Basal-1	HSPB1
RPS151	0	0.52551604233276	0.998	0.969	0	Basal-1	RPS15
RPL7A1	0	0.52463529424949	0.998	0.981	0	Basal-1	RPL7A
[truncated: 14,512 more rows]
