# Supplementary material for: Uncovering strain- and age-dependent innate immune responses to SARS-CoV-2 infection in air-liquid-interface cultured nasal epithelia
Source: iScience. 2024 May 17;27(6):110009. doi: 10.1016/j.isci.2024.110009 (PMC11166695; doi:10.1016/j.isci.2024.110009)
Supplement: Data S2. Percentage of each cell-type per donor in each condition (control, WT 48 hpi, WT 72 hpi, Alpha 72 hpi), related to Figure 2A [file mmc3.zip › Data S2/Data S2.xlsx]

## Sheet: Control
Cell Type	Adult1 (%)	Adult2 (%)	Adult3 (%)	Child1 (%)	Child2 (%)	Child3 (%)
Basal-1	5.76	10.72	8.67	14.09	12.62	0.97
Basal-2	13.1	0	0.28	0.31	0.17	2.04
Brush/Tuft	1.08	1.28	0.97	0.61	0.66	0.02
Ciliated-1	8.65	10.42	14.24	15.84	14.72	0.02
Ciliated-2	1.08	0.95	1.54	0.23	0.23	25.37
Ciliated-3	6.78	9.23	14.41	9.61	9.58	21.6
Cycling-basal	8.68	10.55	8.56	7.58	8.7	0.5
Deuterosomal	1.34	2.38	2.79	1.33	1.96	1.52
Goblet	9.84	5.74	5.17	4.16	3.75	15.66
Goblet-Ionocyte	0.09	0.04	0.08	0.04	0.19	0
Goblet+ISGhi	0	0	0	0	0	0.04
Ionocyte	1.21	1.13	1.3	0.52	1.25	0.08
Secretory-1	15.74	19.06	16.81	19.45	21.32	0.98
Secretory-2	9.42	8.9	8.23	5.36	3.92	25.27
Secretory-Ciliated	0.55	0.46	0.42	0.58	0.91	0.13
Secretory-Ciliated+SARShi	0.02	0	0	0	0	0.01
Secretory+ISGhi	0	0	0.01	0	0	0.01
Suprabasal	16.67	19.15	16.5	20.3	20.02	5.76

## Sheet: WT_48hpi
Cell Type	Adult1 (%)	Adult2 (%)	Adult3 (%)	Child1 (%)	Child2 (%)	Child3 (%)
Basal-1	19.24	13.44	12.62	8.54	9.91	1.29
Basal-2	0.37	0.23	0.18	0.08	0.06	5.23
Brush/Tuft	0.18	0.54	0.47	0.51	0.47	0.03
Ciliated-1	15.58	17.87	17.28	18.23	16.89	0.1
Ciliated-2	0.21	0.12	0.33	0.47	0.92	27.03
Ciliated-3	11.44	10.58	13.38	10.02	10.95	18.38
Ciliated+SARShi	0	0	0	0	0.06	0
Cycling-basal	10.5	9.78	10.3	7.74	8.73	1.39
Deuterosomal	0.91	1.58	2.07	1.11	1.52	1.77
Goblet	2.06	2.26	2.73	4.5	2.82	12.41
Goblet-Ionocyte	0.11	0.02	0.1	0.04	0.06	0
Goblet+ISGhi	0	0	0	0	0	0.04
Ionocyte	1.56	1.14	1.46	0.81	0.98	0.01
Secretory-1	18.46	20.22	17.42	18.61	18.7	2.34
Secretory-2	1.72	1.84	2.17	3.32	3.16	22.31
Secretory-Ciliated	2.33	2.63	2.85	1.31	2.09	0.39
Secretory+ISGhi	0.02	0.02	0.04	0	0.06	0.04
Suprabasal	15.32	17.73	16.62	24.7	22.63	7.25

## Sheet: WT_72hpi
Cell Type	Adult1 (%)	Adult2 (%)	Adult3 (%)	Child1 (%)	Child2 (%)	Child3 (%)
Basal-1	18.25	16.05	16.02	20.7	20.23	0.63
Basal-2	0.41	0.05	0.15	0.12	0.16	6.57
Brush/Tuft	0.19	0.51	0.36	0.29	0.53	0.05
Ciliated-1	21.73	18.88	18.6	7.37	10.21	1.99
Ciliated-2	0.66	0.53	0.31	0.12	0.42	25.68
Ciliated-3	12.63	8.92	10.33	4.27	4.72	11.4
Ciliated+SARShi	0.02	0.05	0.03	2.15	1.59	0.21
Cycling-basal	5.83	8.32	8.22	9.67	9.52	1.01
Deuterosomal	1.24	1.67	1.44	0.77	1.09	2.12
Goblet	2.32	1.95	1.65	2.42	1.35	9.89
Goblet-Ionocyte	0.08	0.18	0.08	0.03	0.03	0
Goblet+ISGhi	0.1	0	0.05	1.92	0.42	1.26
Ionocyte	1.04	1.34	1.6	0.88	1.19	0.05
Secretory-1	17.54	20.5	19.81	13.71	19.57	2.53
Secretory-2	2.03	0.94	1.34	1.15	1.51	25.97
Secretory-Ciliated	3.23	1.52	2.42	0.8	1.38	1.1
Secretory-Ciliated+SARShi	0.06	0.1	0.03	3.66	1.19	0.18
Secretory+ISGhi	0.37	0.1	0.03	2.3	1.78	0.81
Suprabasal	12.25	18.4	17.54	27.68	23.12	8.54

## Sheet: Alpha_72hpi
Cell Type	Adult1 (%)	Adult2 (%)	Adult3 (%)	Child1 (%)	Child2 (%)	Child3 (%)
Basal-1	17.63	19.25	18.85	20.47	21.96	3.15
Basal-2	1.14	0.15	0.57	0.04	0.02	22.91
Brush/Tuft	0.19	0.75	0.31	0.49	0.51	0.08
Ciliated-1	15.98	14.7	9.79	4.79	5.39	9.42
Ciliated-2	1.55	0.35	0.51	0.21	0.18	0.83
Ciliated-3	7.49	5.53	7.11	2.73	2.76	3.93
Ciliated+SARShi	4.5	5.03	10.31	7.86	12.6	2.15
Cycling-basal	5.24	9.7	8.05	8.96	7.37	7.33
Deuterosomal	1.11	1.36	1.8	0.61	1.06	0.88
Goblet	1.9	1.31	0.8	1.89	0.88	0.98
Goblet-Ionocyte	0.05	0.08	0.09	0.13	0.11	0
Goblet+ISGhi	2.39	0.48	1.46	2.2	2.08	1.65
Ionocyte	1.49	1.43	1.54	1.14	1.19	0.15
Secretory-1	16.41	16.16	11.17	10.83	10.02	12.9
Secretory-2	1.76	1.26	1	0.89	0.97	3.91
Secretory-Ciliated	1.17	1.41	0.83	0.32	0.51	0.84
Secretory-Ciliated+SARShi	2.58	1.28	2.88	2.12	2.63	0.92
Secretory+ISGhi	4.83	2.41	2.48	6.68	5.39	5.45
Suprabasal	12.59	17.37	20.45	27.63	24.37	22.51
