# Supplementary material for: Uncovering strain- and age-dependent innate immune responses to SARS-CoV-2 infection in air-liquid-interface cultured nasal epithelia
Source: iScience. 2024 May 17;27(6):110009. doi: 10.1016/j.isci.2024.110009 (PMC11166695; doi:10.1016/j.isci.2024.110009)
Supplement: Data S3. Number and percentages of uninfected and infected cells in each condition (control, WT 48 hpi, WT 72 hpi, Alpha 72 hpi), related to Figure 2C [file mmc4.zip]

Archive with 2 entries (1 files):
- Data S3/
- Data S3/Data S3.xlsx
