# Supplementary material for: Uncovering strain- and age-dependent innate immune responses to SARS-CoV-2 infection in air-liquid-interface cultured nasal epithelia
Source: iScience. 2024 May 17;27(6):110009. doi: 10.1016/j.isci.2024.110009 (PMC11166695; doi:10.1016/j.isci.2024.110009)
Supplement: Data S3. Number and percentages of uninfected and infected cells in each condition (control, WT 48 hpi, WT 72 hpi, Alpha 72 hpi), related to Figure 2C [file mmc4.zip › Data S3/Data S3.xlsx]

## Sheet: Control
	Uninfected	Infected	Sum	Uninfected (%)	Infected (%)
Adult 1	5297	0	5297	100	0
Adult 2	5384	0	5384	100	0
Adult 3	7092	0	7092	100	0
Child 1	5557	0	5557	100	0
Child 2	5300	0	5300	100	0
Child 3	8365	0	8365	100	0
Total	36995	0	36995	100	0

## Sheet: WT_48hpi
	Uninfected	Infected	Sum	Uninfected (%)	Infected (%)
Adult 1	4370	2	4372	99.95	0.05
Adult 2	4288	5	4293	99.88	0.12
Adult 3	5127	0	5127	100	0
Child 1	7850	15	7865	99.81	0.19
Child 2	5230	86	5316	98.38	1.62
Child 3	7184	5	7189	99.93	0.07
Total	34049	113	34162	99.67	0.33

## Sheet: WT_72hpi
	Uninfected	Infected	Sum	Uninfected (%)	Infected (%)
Adult 1	4733	90	4823	98.13	1.87
Adult 2	3792	164	3956	95.85	4.15
Adult 3	3795	87	3882	97.76	2.24
Child 1	679	2713	3392	20.02	79.98
Child 2	800	2972	3772	21.21	78.79
Child 3	2341	4178	6519	35.91	64.09
Total	16140	10204	26344	61.27	38.73

## Sheet: Alpha_72hpi
	Uninfected	Infected	Sum	Uninfected (%)	Infected (%)
Adult 1	151	3535	3686	4.1	95.9
Adult 2	127	3852	3979	3.19	96.81
Adult 3	114	3388	3502	3.26	96.74
Child 1	98	4621	4719	2.08	97.92
Child 2	89	4441	4530	1.96	98.04
Child 3	215	4996	5211	4.13	95.87
Total	794	24833	25627	3.1	96.9
