# Supplementary material for: Uncovering strain- and age-dependent innate immune responses to SARS-CoV-2 infection in air-liquid-interface cultured nasal epithelia
Source: iScience. 2024 May 17;27(6):110009. doi: 10.1016/j.isci.2024.110009 (PMC11166695; doi:10.1016/j.isci.2024.110009)
Supplement: Data S4. Outputs from Propeller analysis of changes in cell-type distributions, related to Figure 2F [file mmc5.zip]

Archive with 7 entries (6 files):
- Data S4/
- Data S4/adult_uninf_vs_UK_ttest.tsv
- Data S4/adult_uninf_vs_WT_48_ttest.tsv
- Data S4/adult_uninf_vs_WT_72_ttest.tsv
- Data S4/child_uninf_vs_UK_ttest.tsv
- Data S4/child_uninf_vs_WT_48_ttest.tsv
- Data S4/child_uninf_vs_WT_72_ttest.tsv
