# Supplementary material for: Uncovering strain- and age-dependent innate immune responses to SARS-CoV-2 infection in air-liquid-interface cultured nasal epithelia
Source: iScience. 2024 May 17;27(6):110009. doi: 10.1016/j.isci.2024.110009 (PMC11166695; doi:10.1016/j.isci.2024.110009)
Supplement: Data S4. Outputs from Propeller analysis of changes in cell-type distributions, related to Figure 2F [file mmc5.zip › Data S4/child_uninf_vs_UK_ttest.tsv]

	PropMean.groupUK_72hpi_child	PropMean.groupuninfected_child	PropRatio	Tstatistic	P.Value	FDR
Secretory+ISGhi	0.058371554	3.98E-05	1464.834139	13.78539039	5.78E-06	0.000109743
Ciliated+SARShi	0.075386637	0	Inf	10.81413427	2.55E-05	0.000241949
Secretory-Ciliated+SARShi	0.01889051	3.98E-05	474.0573466	9.687590089	4.94E-05	0.000312868
Goblet+ISGhi	0.019764223	0.000119546	165.3277269	8.382892618	0.000116582	0.000553762
Ciliated-3	0.031423326	0.135987733	0.231074708	-3.052800563	0.020919765	0.079495106
Goblet	0.012492313	0.078573754	0.158988369	-2.855709041	0.027247154	0.086282654
Secretory-2	0.019253724	0.115197002	0.167137369	-2.310427847	0.059380931	0.161176811
Deuterosomal	0.008522959	0.016040495	0.531340125	-1.449561066	0.194765525	0.462568121
Suprabasal	0.248379696	0.153598981	1.617066043	1.308503599	0.236121417	0.498478546
Cycling-basal	0.078891596	0.055920785	1.410774108	1.051053139	0.332942742	0.632591209
Ciliated-2	0.004045624	0.086093191	0.046991221	-0.925906783	0.389536091	0.672835067
Basal-1	0.151941024	0.092270995	1.646682411	0.757426896	0.476926412	0.755133486
Ciliated-1	0.065326132	0.101922576	0.640938777	0.641532471	0.544433698	0.79571079
Ionocyte	0.008299615	0.006169431	1.345280494	0.484941514	0.644582456	0.850086448
Secretory-1	0.112488126	0.139179906	0.80822102	0.387702228	0.711358882	0.850086448
Secretory-Ciliated	0.005566526	0.005376703	1.035304752	0.346455896	0.740207252	0.850086448
Goblet-Ionocyte	0.000791736	0.0007489	1.057199343	0.318622564	0.760603664	0.850086448
Brush/Tuft	0.003572928	0.004320425	0.826985328	0.18656939	0.85802775	0.890589799
Basal-2	0.076591751	0.008399879	9.11819699	-0.143384846	0.890589799	0.890589799
