# Supplementary material for: Uncovering strain- and age-dependent innate immune responses to SARS-CoV-2 infection in air-liquid-interface cultured nasal epithelia
Source: iScience. 2024 May 17;27(6):110009. doi: 10.1016/j.isci.2024.110009 (PMC11166695; doi:10.1016/j.isci.2024.110009)
Supplement: Data S5. Outputs from Kraken2Uniq analysis of uninfected donor 6 Illumina datasets, related to STAR Methods [file mmc6.zip]

Archive with 10 entries (9 files):
- Data S5/
- Data S5/cellranger_donor1.bamtofastq_S1_L001.kraken2uniq.report
- Data S5/cellranger_donor1.bamtofastq_S1_L002.kraken2uniq.report
- Data S5/cellranger_donor1.bamtofastq_S1_L003.kraken2uniq.report
- Data S5/cellranger_donor2.bamtofastq_S1_L001.kraken2uniq.report
- Data S5/cellranger_donor2.bamtofastq_S1_L002.kraken2uniq.report
- Data S5/cellranger_donor2.bamtofastq_S1_L003.kraken2uniq.report
- Data S5/cellranger_donor3.bamtofastq_S1_L001.kraken2uniq.report
- Data S5/cellranger_donor3.bamtofastq_S1_L002.kraken2uniq.report
- Data S5/cellranger_donor3.bamtofastq_S1_L003.kraken2uniq.report
