# Supplementary material for: Uncovering strain- and age-dependent innate immune responses to SARS-CoV-2 infection in air-liquid-interface cultured nasal epithelia
Source: iScience. 2024 May 17;27(6):110009. doi: 10.1016/j.isci.2024.110009 (PMC11166695; doi:10.1016/j.isci.2024.110009)
Supplement: Data S5. Outputs from Kraken2Uniq analysis of uninfected donor 6 Illumina datasets, related to STAR Methods [file mmc6.zip › Data S5/cellranger_donor1.bamtofastq_S1_L001.kraken2uniq.report]

38.83	591463	591463	0	0	U	0	unclassified
61.17	931770	534	9061835	1654197	R	1	root
61.13	931227	6119	8949858	1652432	R1	131567	cellular organisms
60.67	924218	35832	8141674	1629095	D	2759	Eukaryota
58.32	888342	14	7005171	1620047	D1	33154	Opisthokonta
58.31	888270	0	7002413	1619836	K	33208	Metazoa
58.31	888270	0	7002413	1619836	K1	6072	Eumetazoa
58.31	888270	0	7002413	1619836	K2	33213	Bilateria
58.31	888270	0	7002413	1619836	K3	33511	Deuterostomia
58.31	888270	0	7002413	1619836	P	7711	Chordata
58.31	888270	0	7002413	1619836	P1	89593	Craniata
58.31	888270	0	7002413	1619836	P2	7742	Vertebrata
58.31	888270	0	7002413	1619836	P3	7776	Gnathostomata
58.31	888270	0	7002413	1619836	P4	117570	Teleostomi
58.31	888270	0	7002413	1619836	P5	117571	Euteleostomi
58.31	888270	0	7002413	1619836	P6	8287	Sarcopterygii
58.31	888270	0	7002413	1619836	P7	1338369	Dipnotetrapodomorpha
58.31	888270	0	7002413	1619836	P8	32523	Tetrapoda
58.31	888270	0	7002413	1619836	P9	32524	Amniota
58.31	888270	0	7002413	1619836	C	40674	Mammalia
58.31	888270	0	7002413	1619836	C1	32525	Theria
58.31	888270	0	7002413	1619836	C2	9347	Eutheria
58.31	888270	0	7002413	1619836	C3	1437010	Boreoeutheria
58.31	888270	0	7002413	1619836	C4	314146	Euarchontoglires
58.31	888270	0	7002413	1619836	O	9443	Primates
58.31	888270	0	7002413	1619836	O1	376913	Haplorrhini
58.31	888270	0	7002413	1619836	O2	314293	Simiiformes
58.31	888270	0	7002413	1619836	O3	9526	Catarrhini
58.31	888270	0	7002413	1619836	O4	314295	Hominoidea
58.31	888270	0	7002413	1619836	F	9604	Hominidae
58.31	888270	0	7002413	1619836	F1	207598	Homininae
58.31	888270	0	7002413	1619836	G	9605	Homo
58.31	888270	888270	7002413	1619836	S	9606	Homo sapiens
0.00	58	0	1072	926	K	4751	Fungi
0.00	58	3	1069	923	K1	451864	Dikarya
0.00	41	0	890	785	P	4890	Ascomycota
0.00	40	2	866	761	P1	716545	saccharomyceta
0.00	27	0	471	421	P2	147538	Pezizomycotina
0.00	27	1	471	421	P3	716546	leotiomyceta
0.00	22	0	358	323	P4	715989	sordariomyceta
0.00	20	0	331	299	C	147550	Sordariomycetes
0.00	16	0	204	179	C1	222543	Hypocreomycetidae
0.00	14	0	70	57	O	1028384	Glomerellales
0.00	14	0	70	57	F	681950	Glomerellaceae
0.00	14	0	70	57	G	5455	Colletotrichum
0.00	12	0	33	24	G1	2707350	Colletotrichum destructivum species complex
0.00	12	0	33	24	S	80884	Colletotrichum higginsianum
0.00	12	12	33	24	S1	759273	Colletotrichum higginsianum IMI 349063
0.00	2	0	36	32	G1	2707335	Colletotrichum acutatum species complex
0.00	2	2	36	32	S	145971	Colletotrichum lupini
0.00	2	0	132	120	O	5125	Hypocreales
0.00	1	0	24	18	F	34397	Clavicipitaceae
0.00	1	0	13	9	G	243023	Pochonia
0.00	1	0	13	9	S	280754	Pochonia chlamydosporia
0.00	1	1	13	9	S1	1380566	Pochonia chlamydosporia 170
0.00	1	0	85	80	F	110618	Nectriaceae
0.00	1	0	85	80	G	5506	Fusarium
0.00	1	0	43	40	G1	569360	Fusarium sambucinum species complex
0.00	1	1	9	7	S	36050	Fusarium poae
0.00	4	0	126	119	C1	222544	Sordariomycetidae
0.00	2	1	53	51	O	5139	Sordariales
0.00	1	0	25	25	F	35718	Chaetomiaceae
0.00	1	0	15	15	G	1920207	Thermothelomyces
0.00	1	0	15	15	S	78579	Thermothelomyces thermophilus
0.00	1	1	15	15	S1	573729	Thermothelomyces thermophilus ATCC 42464
0.00	2	0	73	68	O	639021	Magnaporthales
0.00	2	0	73	68	F	2528436	Pyriculariaceae
0.00	2	0	73	68	G	48558	Pyricularia
0.00	1	0	21	21	S	318829	Pyricularia oryzae
0.00	1	1	21	21	S1	242507	Pyricularia oryzae 70-15
0.00	1	1	26	26	S	1578925	Pyricularia pennisetigena
0.00	2	0	27	24	C	147548	Leotiomycetes
0.00	2	0	27	24	O	5178	Helotiales
0.00	2	0	27	24	F	28983	Sclerotiniaceae
0.00	2	0	27	24	G	33196	Botrytis
0.00	2	0	27	24	S	40559	Botrytis cinerea
0.00	2	2	27	24	S1	332648	Botrytis cinerea B05.10
0.00	4	0	92	77	C	147545	Eurotiomycetes
0.00	4	0	92	77	C1	451871	Eurotiomycetidae
0.00	4	0	92	77	O	5042	Eurotiales
0.00	4	0	78	63	F	1131492	Aspergillaceae
0.00	2	0	72	59	G	5052	Aspergillus
0.00	1	1	10	10	S	1220207	Aspergillus puulaauensis
0.00	1	0	20	13	G1	2720871	Aspergillus subgen. Circumdati
0.00	1	0	5	4	S	5062	Aspergillus oryzae
0.00	1	1	5	4	S1	510516	Aspergillus oryzae RIB40
0.00	2	0	6	4	G	5073	Penicillium
0.00	2	2	6	4	S	69781	Penicillium oxalicum
0.00	11	0	387	333	P2	147537	Saccharomycotina
0.00	11	0	387	333	C	4891	Saccharomycetes
0.00	11	1	387	333	O	4892	Saccharomycetales
0.00	4	0	196	175	F	4893	Saccharomycetaceae
0.00	3	0	62	55	G	113604	Tetrapisispora
0.00	2	0	32	30	S	113608	Tetrapisispora phaffii
0.00	2	2	32	30	S1	1071381	Tetrapisispora phaffii CBS 4417
0.00	1	0	30	25	S	1071379	Tetrapisispora blattae
0.00	1	1	30	25	S1	1071380	Tetrapisispora blattae CBS 6284
0.00	1	0	28	24	G	4930	Saccharomyces
0.00	1	1	12	9	S	27291	Saccharomyces paradoxus
0.00	1	0	7	7	F	34353	Dipodascaceae
0.00	1	0	7	7	G	4951	Yarrowia
0.00	1	0	7	7	S	4952	Yarrowia lipolytica
0.00	1	1	7	7	S1	284591	Yarrowia lipolytica CLIB122
0.00	1	0	33	28	F	34365	Saccharomycodaceae
0.00	1	0	33	28	G	36034	Saccharomycodes
0.00	1	1	33	28	S	36035	Saccharomycodes ludwigii
0.00	1	0	4	1	F	115784	Phaffomycetaceae
0.00	1	0	4	1	G	460517	Komagataella
0.00	1	0	4	1	S	460519	Komagataella phaffii
0.00	1	1	4	1	S1	644223	Komagataella phaffii GS115
0.00	1	0	14	8	F	410830	Trichomonascaceae
0.00	1	0	14	8	G	410829	Sugiyamaella
0.00	1	1	14	8	S	796027	Sugiyamaella lignohabitans
0.00	1	0	33	30	F	1156497	Pichiaceae
0.00	1	0	19	16	G	13366	Brettanomyces
0.00	1	1	13	12	S	5007	Brettanomyces bruxellensis
0.00	1	0	96	80	O1	2916678	CUG-Ser1 clade
0.00	1	0	96	80	F	766764	Debaryomycetaceae
0.00	1	0	78	62	F1	1535325	Candida/Lodderomyces clade
0.00	1	0	78	62	G	5475	Candida
0.00	1	0	30	25	S	42374	Candida dubliniensis
0.00	1	1	30	25	S1	573826	Candida dubliniensis CD36
0.00	1	0	24	24	P1	451866	Taphrinomycotina
0.00	1	0	24	24	C	147554	Schizosaccharomycetes
0.00	1	0	24	24	O	34346	Schizosaccharomycetales
0.00	1	0	24	24	F	4894	Schizosaccharomycetaceae
0.00	1	0	24	24	G	4895	Schizosaccharomyces
0.00	1	1	24	24	S	4896	Schizosaccharomyces pombe
0.00	14	1	164	129	P	5204	Basidiomycota
0.00	8	0	58	54	P1	29000	Pucciniomycotina
0.00	8	0	58	54	C	162484	Pucciniomycetes
0.00	8	0	58	54	O	5258	Pucciniales
0.00	8	0	58	54	F	5262	Pucciniaceae
0.00	8	0	58	54	G	5296	Puccinia
0.00	8	0	58	54	S	27350	Puccinia striiformis
0.00	8	8	58	54	S1	168172	Puccinia striiformis f. sp. tritici
0.00	4	0	10	10	P1	452284	Ustilaginomycotina
0.00	4	0	10	10	C	5257	Ustilaginomycetes
0.00	4	0	10	10	O	5267	Ustilaginales
0.00	4	1	10	10	F	5268	Ustilaginaceae
0.00	2	0	6	6	G	63265	Sporisorium
0.00	2	2	6	6	S	280036	Sporisorium graminicola
0.00	1	0	3	3	G	5269	Ustilago
0.00	1	0	3	3	S	5270	Ustilago maydis
0.00	1	1	3	3	S1	237631	Ustilago maydis 521
0.00	1	0	92	61	P1	5302	Agaricomycotina
0.00	1	0	71	41	C	155619	Agaricomycetes
0.00	1	0	61	35	C1	452333	Agaricomycetidae
0.00	1	0	61	35	O	5338	Agaricales
0.00	1	0	33	9	F	654128	Marasmiaceae
0.00	1	0	33	9	G	34448	Marasmius
0.00	1	1	33	9	S	181124	Marasmius oreades
0.00	36	0	1197	1003	D1	2698737	Sar
0.00	31	0	1167	980	D2	33630	Alveolata
0.00	31	0	1166	979	P	5794	Apicomplexa
0.00	27	1	1033	888	C	422676	Aconoidasida
0.00	22	0	948	809	O	5819	Haemosporida
0.00	22	0	948	809	F	1639119	Plasmodiidae
0.00	22	1	948	809	G	5820	Plasmodium
0.00	9	1	216	173	G1	418107	Plasmodium (Laverania)
0.00	4	4	84	68	S	5854	Plasmodium reichenowi
0.00	3	3	40	35	S	647221	Plasmodium gaboni
0.00	1	1	38	34	S	880535	Plasmodium sp. gorilla clade G2
0.00	6	0	332	293	G1	418101	Plasmodium (Vinckeia)
0.00	3	0	66	60	S	5825	Plasmodium chabaudi
0.00	3	3	66	60	S1	31271	Plasmodium chabaudi chabaudi
0.00	2	0	74	66	S	5860	Plasmodium vinckei
0.00	2	2	74	66	S1	54757	Plasmodium vinckei vinckei
0.00	1	1	88	68	S	5861	Plasmodium yoelii
0.00	3	0	270	223	G1	418103	Plasmodium (Plasmodium)
0.00	2	2	32	31	S	5855	Plasmodium vivax
0.00	1	0	28	27	S	5850	Plasmodium knowlesi
0.00	1	1	28	27	S1	5851	Plasmodium knowlesi strain H
0.00	2	0	88	86	G1	418104	Plasmodium (Haemamoeba)
0.00	2	2	88	86	S	85471	Plasmodium relictum
0.00	1	1	28	20	S	208452	Plasmodium coatneyi
0.00	4	0	83	77	O	5863	Piroplasmida
0.00	4	0	21	21	F	32594	Babesiidae
0.00	4	0	21	21	G	5864	Babesia
0.00	2	2	11	11	S	5866	Babesia bigemina
0.00	2	0	6	6	S	5868	Babesia microti
0.00	2	2	6	6	S1	1133968	Babesia microti strain RI
0.00	4	0	133	91	C	1280412	Conoidasida
0.00	4	0	133	91	C1	5796	Coccidia
0.00	4	0	133	91	O	75739	Eucoccidiorida
0.00	4	0	133	91	O1	423054	Eimeriorina
0.00	4	0	98	69	F	5809	Sarcocystidae
0.00	3	0	53	28	G	5810	Toxoplasma
0.00	3	0	53	28	S	5811	Toxoplasma gondii
0.00	3	3	53	28	S1	508771	Toxoplasma gondii ME49
0.00	1	0	23	23	G	94642	Besnoitia
0.00	1	1	23	23	S	94643	Besnoitia besnoiti
0.00	3	0	9	6	D2	543769	Rhizaria
0.00	3	0	9	6	P	136419	Cercozoa
0.00	3	0	9	6	C	29197	Chlorarachniophyceae
0.00	3	0	9	6	G	227085	Bigelowiella
0.00	3	3	9	6	S	227086	Bigelowiella natans
0.00	2	0	21	17	D2	33634	Stramenopiles
0.00	2	0	21	17	D3	2696291	Ochrophyta
0.00	2	0	21	17	P	2836	Bacillariophyta
0.00	2	0	11	8	C	33849	Bacillariophyceae
0.00	2	0	11	8	C1	33850	Bacillariophycidae
0.00	2	0	11	8	O	38748	Naviculales
0.00	2	0	11	8	F	38749	Phaeodactylaceae
0.00	2	0	11	8	G	2849	Phaeodactylum
0.00	2	0	11	8	S	2850	Phaeodactylum tricornutum
0.00	2	2	11	8	S1	556484	Phaeodactylum tricornutum CCAP 1055/1
0.00	4	0	97	80	D1	554915	Amoebozoa
0.00	4	0	97	80	P	2605435	Evosea
0.00	4	0	97	80	C	142796	Eumycetozoa
0.00	4	0	97	80	C1	33083	Dictyostelia
0.00	4	0	97	80	O	2058949	Dictyosteliales
0.00	4	0	97	80	F	2058185	Dictyosteliaceae
0.00	4	0	97	80	G	5782	Dictyostelium
0.00	4	0	97	80	S	44689	Dictyostelium discoideum
0.00	4	4	96	79	S1	352472	Dictyostelium discoideum AX4
0.00	3	0	174	148	D1	2611352	Discoba
0.00	3	0	174	148	P	33682	Euglenozoa
0.00	3	0	174	148	C	5653	Kinetoplastea
0.00	3	0	174	148	C1	2704647	Metakinetoplastina
0.00	3	0	174	148	O	2704949	Trypanosomatida
0.00	3	0	174	148	F	5654	Trypanosomatidae
0.00	3	0	132	119	F1	1286322	Leishmaniinae
0.00	3	0	132	119	G	5658	Leishmania
0.00	2	0	99	89	G1	38568	Leishmania
0.00	2	0	38	32	G2	38582	Leishmania mexicana species complex
0.00	2	0	38	32	S	5665	Leishmania mexicana
0.00	2	2	38	32	S1	929439	Leishmania mexicana MHOM/GT/2001/U1103
0.00	1	0	32	29	G1	37616	Viannia
0.00	1	0	14	12	G2	38579	Leishmania guyanensis species complex
0.00	1	1	14	12	S	5679	Leishmania panamensis
0.00	1	0	6	6	C	3027	Cryptophyceae
0.00	1	0	2	2	O	589350	Cryptomonadales
0.00	1	0	1	1	F	2896	Cryptomonadaceae
0.00	1	0	1	1	G	3030	Cryptomonas
0.00	1	1	1	1	S	2898	Cryptomonas paramecium
0.06	886	114	23999	19836	D	2	Bacteria
0.03	383	5	9565	7943	P	1224	Proteobacteria
0.01	152	1	3157	2492	C	28216	Betaproteobacteria
0.01	149	1	2994	2358	O	80840	Burkholderiales
0.01	139	2	2305	2036	F	119060	Burkholderiaceae
0.01	131	8	2012	1757	G	106589	Cupriavidus
0.01	121	121	1705	1516	S	119219	Cupriavidus metallidurans
0.00	1	1	6	4	S	151783	Cupriavidus campinensis
0.00	1	1	15	14	S	164546	Cupriavidus taiwanensis
0.00	4	0	47	46	G	48736	Ralstonia
0.00	3	3	31	31	S	190721	Ralstonia insidiosa
0.00	1	1	6	6	S	305	Ralstonia solanacearum
0.00	2	0	114	110	G	32008	Burkholderia
0.00	1	0	66	62	G1	87882	Burkholderia cepacia complex
0.00	1	1	2	2	S	60550	Burkholderia pyrrocinia
0.00	1	0	17	17	G1	111527	pseudomallei group
0.00	1	1	7	7	S	28450	Burkholderia pseudomallei
0.00	5	0	360	115	F	80864	Comamonadaceae
0.00	2	2	25	23	G	34072	Variovorax
0.00	2	0	254	13	G	283	Comamonas
0.00	2	2	242	1	S	2796366	Comamonas fluminis
0.00	1	1	4	4	G	80865	Delftia
0.00	3	0	88	77	F	506	Alcaligenaceae
0.00	2	0	29	20	G	517	Bordetella
0.00	1	1	2	2	S	463040	Bordetella genomosp. 13
0.00	1	0	4	4	G1	2630031	unclassified Bordetella
0.00	1	1	2	2	S	1697043	Bordetella sp. H567
0.00	1	0	2	2	G	90243	Oligella
0.00	1	1	2	2	S	90245	Oligella urethralis
0.00	1	0	120	21	F	2975441	Sphaerotilaceae
0.00	1	0	1	1	G	644355	Inhella
0.00	1	1	1	1	S	392593	Inhella inkyongensis
0.00	1	0	22	22	O	32003	Nitrosomonadales
0.00	1	0	2	2	F	90627	Gallionellaceae
0.00	1	0	2	2	G	96	Gallionella
0.00	1	0	2	2	S	370405	Gallionella capsiferriformans
0.00	1	1	2	2	S1	395494	Gallionella capsiferriformans ES-2
0.00	1	0	19	18	O	206389	Rhodocyclales
0.00	1	0	13	12	F	2008794	Zoogloeaceae
0.00	1	0	9	8	G	33057	Thauera
0.00	1	0	7	6	G1	2609274	unclassified Thauera
0.00	1	1	6	5	S	2005884	Thauera sp. K11
0.01	132	2	3225	2669	C	1236	Gammaproteobacteria
0.00	50	0	1147	942	O	91347	Enterobacterales
0.00	36	8	524	432	F	543	Enterobacteriaceae
0.00	27	0	128	75	F1	2890311	Klebsiella/Raoultella group
0.00	27	13	119	66	G	570	Klebsiella
0.00	11	11	45	29	S	573	Klebsiella pneumoniae
0.00	3	3	11	3	S	2058152	Klebsiella grimontii
0.00	1	0	65	56	F1	191675	Enterobacteriaceae incertae sedis
0.00	1	0	65	56	F2	84563	ant, tsetse, mealybug, aphid, etc. endosymbionts
0.00	1	0	38	32	F3	84564	ant endosymbionts
0.00	1	0	38	32	G	203804	Candidatus Blochmannia
0.00	1	0	16	14	G1	711328	unclassified Candidatus Blochmannia
0.00	1	1	4	3	S	700220	Blochmannia endosymbiont of Camponotus sp.
0.00	5	0	210	174	F	1903409	Erwiniaceae
0.00	3	0	98	94	G	32199	Buchnera
0.00	3	0	98	94	S	9	Buchnera aphidicola
0.00	1	1	1	1	S1	1241884	Buchnera aphidicola (Therioaphis trifolii)
0.00	1	1	7	6	S1	2518976	Buchnera aphidicola (Cinara kochiana kochiana)
0.00	1	0	1	1	S1	668607	Buchnera aphidicola (Acyrthosiphon kondoi)
0.00	1	1	1	1	S2	1005090	Buchnera aphidicola str. Ak (Acyrthosiphon kondoi)
0.00	1	0	81	49	G	551	Erwinia
0.00	1	1	11	4	S	55212	Erwinia rhapontici
0.00	1	1	24	24	G	53335	Pantoea
0.00	4	0	191	161	F	1903414	Morganellaceae
0.00	2	0	18	13	G	626	Xenorhabdus
0.00	2	2	4	4	S	40576	Xenorhabdus bovienii
0.00	1	0	61	55	G	586	Providencia
0.00	1	1	21	18	S	587	Providencia rettgeri
0.00	1	0	15	14	G	637	Arsenophonus
0.00	1	0	4	4	G1	2627083	unclassified Arsenophonus
0.00	1	1	4	4	S	1541805	Arsenophonus endosymbiont of Apis mellifera
0.00	2	0	81	57	F	1903410	Pectobacteriaceae
0.00	1	0	30	30	G	122277	Pectobacterium
0.00	1	1	2	2	S	78398	Pectobacterium odoriferum
0.00	1	1	43	19	G	204037	Dickeya
0.00	2	0	102	84	F	1903411	Yersiniaceae
0.00	2	1	49	42	G	613	Serratia
0.00	1	1	3	3	S	82996	Serratia plymuthica
0.00	1	0	7	6	F	1903416	Budviciaceae
0.00	1	0	3	3	G	2810357	Jinshanibacter
0.00	1	1	3	3	S	2498113	Jinshanibacter zhutongyuii
0.00	29	0	169	128	O	135614	Xanthomonadales
0.00	29	0	153	112	F	32033	Xanthomonadaceae
0.00	21	0	67	42	G	338	Xanthomonas
0.00	21	0	27	3	S	456327	Xanthomonas euvesicatoria
0.00	21	0	26	2	S1	359387	Xanthomonas euvesicatoria pv. alfalfae
0.00	21	21	26	2	S2	1365647	Xanthomonas euvesicatoria pv. alfalfae CFBP 3836
0.00	6	0	44	31	G	40323	Stenotrophomonas
0.00	6	0	29	17	G1	995085	Stenotrophomonas maltophilia group
0.00	6	6	26	14	S	40324	Stenotrophomonas maltophilia
0.00	1	0	25	22	G	68	Lysobacter
0.00	1	1	3	3	S	435897	Lysobacter capsici
0.00	1	0	2	2	G	2709666	Pseudolysobacter
0.00	1	1	2	2	S	2511995	Pseudolysobacter antarcticus
0.00	21	0	359	267	O	72274	Pseudomonadales
0.00	21	0	351	259	F	135621	Pseudomonadaceae
0.00	21	0	330	238	G	286	Pseudomonas
0.00	10	0	124	49	G1	196821	unclassified Pseudomonas
0.00	9	9	17	1	S	2883205	Pseudomonas sp. L5B5
0.00	1	1	1	1	S	2895471	Pseudomonas sp. B21-010
0.00	5	0	38	32	G1	136843	Pseudomonas fluorescens group
0.00	3	3	9	7	S	29442	Pseudomonas tolaasii
0.00	1	1	6	6	S	47878	Pseudomonas azotoformans
0.00	1	1	2	2	S	76758	Pseudomonas orientalis
0.00	2	0	22	20	G1	136841	Pseudomonas aeruginosa group
0.00	2	0	4	2	G2	1232139	Pseudomonas oleovorans/pseudoalcaligenes group
0.00	2	2	4	2	S	1149133	Pseudomonas furukawaii
0.00	1	1	1	1	S	1148509	Pseudomonas prosekii
0.00	1	0	11	9	G1	136845	Pseudomonas putida group
0.00	1	1	6	5	S	303	Pseudomonas putida
0.00	1	1	2	2	S	237609	Pseudomonas alkylphenolica
0.00	1	1	1	1	S	489632	Pseudomonas chengduensis
0.00	7	0	227	217	O	135623	Vibrionales
0.00	7	0	227	217	F	641	Vibrionaceae
0.00	7	1	167	158	G	662	Vibrio
0.00	2	1	40	38	G1	717610	Vibrio harveyi group
0.00	1	1	15	15	S	670	Vibrio parahaemolyticus
0.00	2	2	5	4	S	190893	Vibrio coralliilyticus
0.00	1	0	20	17	G1	2614977	unclassified Vibrio
0.00	1	1	2	2	S	2819096	Vibrio sp. SCSIO 43135
0.00	1	1	5	5	S	55601	Vibrio anguillarum
0.00	7	0	367	278	O	135622	Alteromonadales
0.00	4	0	137	90	F	267890	Shewanellaceae
0.00	4	3	135	88	G	22	Shewanella
0.00	1	0	26	25	G1	196818	unclassified Shewanella
0.00	1	1	4	4	S	2575361	Shewanella sp. MEBiC00475
0.00	1	0	49	47	F	72275	Alteromonadaceae
0.00	1	0	3	3	G	89404	Glaciecola
0.00	1	0	3	3	S	300231	Glaciecola nitratireducens
0.00	1	1	3	3	S1	1085623	Glaciecola nitratireducens FR1064
0.00	1	0	118	90	F	267888	Pseudoalteromonadaceae
0.00	1	0	113	85	G	53246	Pseudoalteromonas
0.00	1	0	4	4	S	247523	Pseudoalteromonas aliena
0.00	1	1	2	2	S1	1314866	Pseudoalteromonas aliena SW19
0.00	1	0	38	29	F	267889	Colwelliaceae
0.00	1	0	2	2	G	1407056	Litorilituus
0.00	1	1	2	2	S	718192	Litorilituus sediminis
0.00	6	0	361	306	O	2887326	Moraxellales
0.00	6	0	361	306	F	468	Moraxellaceae
0.00	6	3	321	267	G	469	Acinetobacter
0.00	1	1	3	3	S	40215	Acinetobacter junii
0.00	1	1	4	4	S	40216	Acinetobacter radioresistens
0.00	1	0	1	1	S	1148157	Acinetobacter oleivorans
0.00	1	1	1	1	S1	436717	Acinetobacter oleivorans DR1
0.00	6	0	109	86	O	135619	Oceanospirillales
0.00	4	0	66	47	F	28256	Halomonadaceae
0.00	4	0	44	29	G	2745	Halomonas
0.00	4	0	17	14	G1	2609666	unclassified Halomonas
0.00	2	2	3	2	S	2306583	Halomonas sp. JS92-SW72
0.00	2	2	5	3	S	2587844	Halomonas sp. THAF5a
0.00	2	0	5	5	F	224372	Alcanivoracaceae
0.00	2	0	4	4	G	59753	Alcanivorax
0.00	2	0	3	3	G1	2638842	unclassified Alcanivorax
0.00	2	2	3	3	S	2014542	Alcanivorax sp. N3-2A
0.00	2	0	75	69	O	118969	Legionellales
0.00	1	0	67	62	F	444	Legionellaceae
0.00	1	0	67	62	G	445	Legionella
0.00	1	1	12	11	S	446	Legionella pneumophila
0.00	1	0	8	7	F	118968	Coxiellaceae
0.00	1	0	3	3	G	776	Coxiella
0.00	1	0	1	1	G1	2676648	unclassified Coxiella (in: Bacteria)
0.00	1	1	1	1	S	2749996	Coxiella endosymbiont of Amblyomma nuttalli
0.00	1	0	86	79	O	72273	Thiotrichales
0.00	1	0	64	58	F	34064	Francisellaceae
0.00	1	0	47	45	G	262	Francisella
0.00	1	1	1	1	S	2249302	Francisella marina
0.00	1	0	5	5	O	135615	Cardiobacteriales
0.00	1	0	5	5	F	868	Cardiobacteriaceae
0.00	1	0	2	2	G	869	Dichelobacter
0.00	1	1	2	2	S	870	Dichelobacter nodosus
0.00	75	0	1940	1723	C	28211	Alphaproteobacteria
0.00	68	0	1312	1144	O	356	Hyphomicrobiales
0.00	54	1	803	727	F	69277	Phyllobacteriaceae
0.00	53	1	786	711	G	68287	Mesorhizobium
0.00	47	47	676	606	S	2725666	Mesorhizobium terrae
0.00	4	0	47	43	G1	325217	unclassified Mesorhizobium
0.00	2	2	4	2	S	2493679	Mesorhizobium sp. M8A.F.Ca.ET.057.01.1.1
0.00	1	1	11	11	S	2880934	Mesorhizobium sp. PAMC28654
0.00	1	1	1	1	S	2744517	Mesorhizobium sp. 113-3-9
0.00	1	0	3	3	S	593909	Mesorhizobium opportunistum
0.00	1	1	2	2	S1	536019	Mesorhizobium opportunistum WSM2075
0.00	7	0	142	135	F	41294	Nitrobacteraceae
0.00	7	1	131	124	G	374	Bradyrhizobium
0.00	6	0	78	71	G1	2631580	unclassified Bradyrhizobium
0.00	6	6	47	43	S	2057741	Bradyrhizobium sp. SK17
0.00	3	0	78	73	F	82115	Rhizobiaceae
0.00	2	0	55	52	F1	227290	Rhizobium/Agrobacterium group
0.00	2	0	31	29	G	379	Rhizobium
0.00	1	0	12	12	G1	2613769	unclassified Rhizobium
0.00	1	1	7	7	S	2815360	Rhizobium sp. X9
0.00	1	1	2	2	S	1312183	Rhizobium jaguaris
0.00	1	0	9	9	F1	227292	Sinorhizobium/Ensifer group
0.00	1	1	6	6	G	28105	Sinorhizobium
0.00	2	0	10	3	O1	119042	Hyphomicrobiales incertae sedis
0.00	2	0	8	1	G	2874214	Terrihabitans
0.00	2	2	8	1	S	708113	Terrihabitans soli
0.00	1	0	28	17	F	335928	Xanthobacteraceae
0.00	1	0	14	3	G	279	Xanthobacter
0.00	1	1	14	3	S	2528964	Xanthobacter dioxanivorans
0.00	1	0	3	3	F	2685818	Amorphaceae
0.00	1	0	3	3	G	1904377	Acuticoccus
0.00	1	0	3	3	G1	2631034	unclassified Acuticoccus
0.00	1	1	3	3	S	2928472	Acuticoccus sp. I52.16.1
0.00	4	0	142	125	O	204457	Sphingomonadales
0.00	4	0	107	91	F	41297	Sphingomonadaceae
0.00	4	3	20	12	G	165697	Sphingopyxis
0.00	1	0	1	1	S	33052	Sphingopyxis terrae
0.00	1	1	1	1	S1	2448440	Sphingopyxis terrae subsp. terrae
0.00	1	0	14	12	O	2800059	Maricaulales
0.00	1	0	14	12	F	2800061	Maricaulaceae
0.00	1	0	7	7	G	2004661	Hyphobacterium
0.00	1	0	7	7	G1	2638931	unclassified Hyphobacterium
0.00	1	1	7	7	S	2749086	Hyphobacterium sp. CCMP332
0.00	1	0	34	33	O	54526	Pelagibacterales
0.00	1	0	32	31	F	1655514	Pelagibacteraceae
0.00	1	0	32	31	G	198251	Candidatus Pelagibacter
0.00	1	0	21	21	G1	2647897	unclassified Candidatus Pelagibacter
0.00	1	1	2	2	S	1977864	Candidatus Pelagibacter sp. RS39
0.00	1	0	42	40	O	204458	Caulobacterales
0.00	1	0	42	40	F	76892	Caulobacteraceae
0.00	1	0	13	13	G	75	Caulobacter
0.00	1	1	1	1	S	2708539	Caulobacter soli
0.00	17	0	1026	895	P1	68525	delta/epsilon subdivisions
0.00	13	0	792	671	C	29547	Epsilonproteobacteria
0.00	13	0	765	650	O	213849	Campylobacterales
0.00	5	0	55	45	F	2771471	Thiovulaceae
0.00	5	0	54	44	G	202746	Sulfurimonas
0.00	2	0	6	5	S	1176482	Sulfurimonas gotlandica
0.00	2	2	6	5	S1	929558	Sulfurimonas gotlandica GD1
0.00	1	1	2	2	S	317658	Sulfurimonas paralvinellae
0.00	1	1	5	4	S	2590022	Sulfurimonas lithotrophica
0.00	1	0	10	8	G1	2623549	unclassified Sulfurimonas
0.00	1	1	2	2	S	2672570	Sulfurimonas sp. H1576
0.00	5	0	304	247	F	2808963	Arcobacteraceae
0.00	2	0	72	66	G	28196	Arcobacter
0.00	1	0	4	4	S	28199	Arcobacter nitrofigilis
0.00	1	1	4	4	S1	572480	Arcobacter nitrofigilis DSM 7299
0.00	1	1	7	7	S	1315211	Arcobacter aquimarinus
0.00	1	0	96	76	G	2321111	Aliarcobacter
0.00	1	1	4	4	S	1355374	Aliarcobacter lanthieri
0.00	1	0	78	55	G	2321114	Malaciobacter
0.00	1	0	10	10	S	1032072	Malaciobacter molluscorum
0.00	1	1	10	10	S1	870501	Malaciobacter molluscorum LMG 25693
0.00	1	0	38	30	G	2321115	Halarcobacter
0.00	1	1	11	11	S	877500	Halarcobacter anaerophilus
0.00	2	0	287	255	F	72294	Campylobacteraceae
0.00	2	0	287	255	G	194	Campylobacter
0.00	1	0	62	51	G1	2593542	unclassified Campylobacter
0.00	1	1	7	7	S	1660079	Campylobacter sp. RM12651
0.00	1	0	10	10	S	497724	Campylobacter subantarcticus
0.00	1	1	3	3	S1	1388752	Campylobacter subantarcticus LMG 24377
0.00	1	0	74	70	F	72293	Helicobacteraceae
0.00	1	0	74	70	G	209	Helicobacter
0.00	1	0	3	3	S	138563	Helicobacter cetorum
0.00	1	1	1	1	S1	1163745	Helicobacter cetorum MIT 99-5656
0.00	4	0	234	224	C	28221	Deltaproteobacteria
0.00	3	0	129	128	O	29	Myxococcales
0.00	2	0	40	39	O1	80812	Sorangiineae
0.00	2	0	35	34	F	49	Polyangiaceae
0.00	1	0	31	30	G	39643	Sorangium
0.00	1	0	31	30	S	56	Sorangium cellulosum
0.00	1	1	9	9	S1	1254432	Sorangium cellulosum So0157-2
0.00	1	0	1	1	G	1882917	Pajaroellobacter
0.00	1	1	1	1	S	1882918	Pajaroellobacter abortibovis
0.00	1	0	86	86	O1	80811	Cystobacterineae
0.00	1	0	18	18	F	1524215	Anaeromyxobacteraceae
0.00	1	0	18	18	G	161492	Anaeromyxobacter
0.00	1	0	10	10	G1	2620896	unclassified Anaeromyxobacter
0.00	1	1	9	9	S	2918171	Anaeromyxobacter sp. Red630
0.00	1	0	42	38	O	213118	Desulfobacterales
0.00	1	0	23	23	F	213119	Desulfobacteraceae
0.00	1	0	12	12	G	45654	Desulfonema
0.00	1	1	9	9	S	45656	Desulfonema limicola
0.00	1	0	40	35	C	1553900	Oligoflexia
0.00	1	0	22	19	O	2024973	Silvanigrellales
0.00	1	0	22	19	F	2024974	Silvanigrellaceae
0.00	1	0	9	9	G	2024975	Silvanigrella
0.00	1	1	9	9	S	1915309	Silvanigrella aquatica
0.00	1	0	2	2	C	1807140	Acidithiobacillia
0.00	1	0	2	2	O	225057	Acidithiobacillales
0.00	1	0	2	2	F	225058	Acidithiobacillaceae
0.00	1	0	2	2	G	119977	Acidithiobacillus
0.00	1	1	1	1	S	33059	Acidithiobacillus caldus
0.02	333	0	10107	8319	D1	1783272	Terrabacteria group
0.01	192	0	3833	3153	P	201174	Actinobacteria
0.01	191	4	3762	3084	C	1760	Actinomycetia
0.00	52	0	587	404	O	85007	Corynebacteriales
0.00	48	0	230	174	F	1762	Mycobacteriaceae
0.00	48	0	150	96	G	1763	Mycobacterium
0.00	46	0	76	27	G1	77643	Mycobacterium tuberculosis complex
0.00	46	46	74	25	S	78331	Mycobacterium canettii
0.00	1	0	6	6	G1	2642494	unclassified Mycobacterium
0.00	1	1	3	3	S	212767	Mycobacterium sp. JS623
0.00	1	1	2	2	S	398694	Mycobacterium shinjukuense
0.00	2	0	64	61	F	1653	Corynebacteriaceae
0.00	2	0	64	61	G	1716	Corynebacterium
0.00	1	0	3	2	S	203263	Corynebacterium aquilae
0.00	1	1	3	2	S1	1431546	Corynebacterium aquilae DSM 44791
0.00	1	1	1	1	S	2709392	Corynebacterium qintianiae
0.00	2	0	230	108	F	85025	Nocardiaceae
0.00	1	0	183	62	G	1817	Nocardia
0.00	1	1	8	8	S	37326	Nocardia brasiliensis
0.00	1	0	47	46	G	1827	Rhodococcus
0.00	1	0	8	8	S	37919	Rhodococcus opacus
0.00	1	1	4	4	S1	632772	Rhodococcus opacus B4
0.00	46	0	1722	1418	O	85011	Streptomycetales
0.00	46	0	1722	1418	F	2062	Streptomycetaceae
0.00	43	8	1654	1359	G	1883	Streptomyces
0.00	19	1	619	473	G1	2593676	unclassified Streptomyces
0.00	4	4	122	7	S	2305220	Streptomyces sp. W1SF4
0.00	3	3	6	6	S	1488356	Streptomyces sp. MBT27
0.00	2	2	10	10	S	2705439	Streptomyces sp. S4.7
0.00	2	2	9	8	S	2582831	Streptomyces sp. SUK 48
0.00	1	1	9	7	S	234612	Streptomyces sp. TN58
0.00	1	1	4	4	S	2751189	Streptomyces sp. NEAU-sy36
0.00	1	1	3	3	S	2721245	Streptomyces sp. RPA4-5
0.00	1	1	4	4	S	2797167	Streptomyces sp. HSG2
0.00	1	1	2	2	S	2072505	Streptomyces sp. Go-475
0.00	1	1	4	4	S	2721246	Streptomyces sp. S1D4-11
0.00	1	1	6	6	S	2840373	Streptomyces sp. YPW6
0.00	3	3	6	3	S	33899	Streptomyces galilaeus
0.00	2	2	12	12	S	285578	Streptomyces angustmyceticus
0.00	2	2	3	2	S	1648182	Streptomyces yangpuensis
0.00	1	1	11	10	S	2878388	Streptomyces marincola
0.00	1	1	4	4	S	83291	Streptomyces armeniacus
0.00	1	1	3	3	S	68278	Streptomyces tuirus
0.00	1	1	22	20	S	47763	Streptomyces lydicus
0.00	1	0	8	8	S	35621	Streptomyces mobaraensis
0.00	1	1	8	8	S1	1223523	Streptomyces mobaraensis NBRC 13819 = DSM 40847
0.00	1	1	69	15	S	2763006	Streptomyces buecherae
0.00	1	0	6	5	G1	2849069	Streptomyces diastaticus group
0.00	1	1	6	5	S	53451	Streptomyces rutgersensis
0.00	1	0	43	29	G1	2839105	Streptomyces violaceusniger group
0.00	1	1	33	19	S	1912	Streptomyces hygroscopicus
0.00	1	1	4	4	S	2768069	Streptomyces xanthii
0.00	2	0	41	32	G	2063	Kitasatospora
0.00	2	0	15	15	G1	2633591	unclassified Kitasatospora
0.00	2	2	7	7	S	2018025	Kitasatospora sp. MMS16-BH015
0.00	1	0	21	21	G	228398	Streptacidiphilus
0.00	1	0	17	17	G1	2643834	unclassified Streptacidiphilus
0.00	1	1	10	10	S	2704468	Streptacidiphilus sp. P02-A3a
0.00	35	0	240	175	O	85008	Micromonosporales
0.00	35	0	240	175	F	28056	Micromonosporaceae
0.00	29	0	55	11	G	390988	Actinocatenispora
0.00	29	29	49	5	S	227318	Actinocatenispora thailandica
0.00	6	0	117	96	G	1873	Micromonospora
0.00	2	2	4	3	S	709883	Micromonospora zamorensis
0.00	2	2	20	6	S	356852	Micromonospora coxensis
0.00	1	1	5	5	S	1881	Micromonospora viridifaciens
0.00	1	0	13	13	G1	2617518	unclassified Micromonospora
0.00	1	1	1	1	S	2675222	Micromonospora sp. WMMC415
0.00	29	0	218	180	O	85010	Pseudonocardiales
0.00	29	0	218	180	F	2070	Pseudonocardiaceae
0.00	18	1	35	6	G	65496	Actinoalloteichus
0.00	17	17	31	2	S	1470176	Actinoalloteichus hoggarensis
0.00	6	0	11	6	G	40566	Actinosynnema
0.00	6	0	9	4	S	42197	Actinosynnema pretiosum
0.00	6	6	7	2	S1	103721	Actinosynnema pretiosum subsp. pretiosum
0.00	1	0	61	61	G	1813	Amycolatopsis
0.00	1	0	28	28	G1	2618356	unclassified Amycolatopsis
0.00	1	1	2	2	S	2865832	Amycolatopsis sp. DSM 110486
0.00	1	0	19	18	G	1835	Saccharopolyspora
0.00	1	1	3	3	S	455344	Saccharopolyspora gloriosae
0.00	1	0	52	51	G	1847	Pseudonocardia
0.00	1	0	6	6	S	240495	Pseudonocardia dioxanivorans
0.00	1	1	6	6	S1	675635	Pseudonocardia dioxanivorans CB1190
0.00	1	0	6	6	G	1851	Saccharomonospora
0.00	1	0	3	3	S	632569	Saccharomonospora marina
0.00	1	1	3	3	S1	882083	Saccharomonospora marina XMU15
0.00	1	0	1	1	G	2029	Kibdelosporangium
0.00	1	1	1	1	S	860235	Kibdelosporangium phytohabitans
0.00	14	0	514	474	O	85006	Micrococcales
0.00	5	0	200	176	F	85023	Microbacteriaceae
0.00	3	0	14	14	G	1573	Clavibacter
0.00	2	2	12	12	S	28447	Clavibacter michiganensis
0.00	1	1	1	1	S	2768071	Clavibacter zhangzhiyongii
0.00	1	0	13	13	G	55968	Leucobacter
0.00	1	1	2	2	S	1935379	Leucobacter muris
0.00	1	0	3	3	G	1195526	Gryllotalpicola
0.00	1	1	3	3	S	2419771	Gryllotalpicola protaetiae
0.00	2	0	60	58	F	85016	Cellulomonadaceae
0.00	1	0	54	52	G	1707	Cellulomonas
0.00	1	0	39	37	G1	2620175	unclassified Cellulomonas
0.00	1	1	6	5	S	2973977	Cellulomonas sp. NS3
0.00	1	0	1	1	G	665568	Paraoerskovia
0.00	1	1	1	1	S	545619	Paraoerskovia marina
0.00	2	0	25	25	F	85017	Promicromonosporaceae
0.00	2	1	19	19	G	157920	Cellulosimicrobium
0.00	1	0	7	7	G1	2624466	unclassified Cellulosimicrobium
0.00	1	1	2	2	S	2731680	Cellulosimicrobium sp. 72-3
0.00	2	0	117	108	F	1268	Micrococcaceae
0.00	1	0	12	9	G	1269	Micrococcus
0.00	1	1	3	3	S	1270	Micrococcus luteus
0.00	1	0	54	52	G	1663	Arthrobacter
0.00	1	1	36	35	G1	235627	unclassified Arthrobacter
0.00	2	0	26	22	F	2805590	Ornithinimicrobiaceae
0.00	1	0	11	9	G	125287	Ornithinimicrobium
0.00	1	1	2	2	S	1288636	Ornithinimicrobium flavum
0.00	1	0	15	13	G	265976	Serinicoccus
0.00	1	1	10	8	S	767452	Serinicoccus chungangensis
0.00	1	0	9	9	F	145358	Bogoriellaceae
0.00	1	0	9	9	G	154116	Georgenia
0.00	1	1	4	4	S	2483799	Georgenia faecalis
0.00	4	0	132	126	O	85009	Propionibacteriales
0.00	4	0	104	99	F	85015	Nocardioidaceae
0.00	2	0	78	74	G	1839	Nocardioides
0.00	2	0	37	37	G1	2615069	unclassified Nocardioides
0.00	1	1	3	3	S	2895565	Nocardioides sp. B-3
0.00	1	1	3	3	S	2840457	Nocardioides sp. LMS-CY
0.00	1	0	7	7	G	2044	Pimelobacter
0.00	1	1	7	7	S	2045	Pimelobacter simplex
0.00	1	0	8	8	G	53387	Friedmanniella
0.00	1	1	8	8	S	546871	Friedmanniella luteola
0.00	4	0	138	133	O	85012	Streptosporangiales
0.00	2	0	61	59	F	83676	Nocardiopsaceae
0.00	2	1	46	44	G	2013	Nocardiopsis
0.00	1	1	10	10	S	163604	Nocardiopsis exhalans
0.00	1	0	28	28	F	2004	Streptosporangiaceae
0.00	1	0	21	21	G	83681	Nonomuraea
0.00	1	0	6	6	S	404386	Nonomuraea coxensis
0.00	1	1	6	6	S1	1122611	Nonomuraea coxensis DSM 45129
0.00	1	0	49	46	F	2012	Thermomonosporaceae
0.00	1	0	41	38	G	1988	Actinomadura
0.00	1	0	24	21	G1	2626254	unclassified Actinomadura
0.00	1	1	5	5	S	1219491	Actinomadura sp. WMMB 499
0.00	1	0	48	47	O	2037	Actinomycetales
0.00	1	0	48	47	F	2049	Actinomycetaceae
0.00	1	0	41	40	G	1654	Actinomyces
0.00	1	1	4	4	S	2321394	Actinomyces lilanjuaniae
0.00	1	0	10	8	O	622452	Kineosporiales
0.00	1	0	10	8	F	83778	Kineosporiaceae
0.00	1	0	10	8	G	33981	Kineococcus
0.00	1	0	10	8	S	131568	Kineococcus radiotolerans
0.00	1	1	10	8	S1	266940	Kineococcus radiotolerans SRS30216 = ATCC BAA-149
0.00	1	0	8	8	O	1217098	Jiangellales
0.00	1	0	8	8	F	1217100	Jiangellaceae
0.00	1	0	8	8	G	281472	Jiangella
0.00	1	1	6	6	S	419479	Jiangella alkaliphila
0.00	1	0	19	19	C	84992	Acidimicrobiia
0.00	1	0	19	19	O	84993	Acidimicrobiales
0.00	1	0	16	16	F	633392	Iamiaceae
0.00	1	0	9	9	G	1648491	Aquihabitans
0.00	1	0	9	9	G1	2633173	unclassified Aquihabitans
0.00	1	1	6	6	S	2849779	Aquihabitans sp. G128
0.01	126	3	5161	4203	P	1239	Firmicutes
0.00	63	0	2772	2215	C	91061	Bacilli
0.00	52	0	2068	1608	O	1385	Bacillales
0.00	41	1	1140	898	F	186817	Bacillaceae
0.00	32	1	618	457	G	1386	Bacillus
0.00	28	0	367	252	G1	86661	Bacillus cereus group
0.00	26	26	128	70	S	1396	Bacillus cereus
0.00	1	1	85	40	S	1428	Bacillus thuringiensis
0.00	1	1	16	14	S	64104	Bacillus pseudomycoides
0.00	2	0	37	32	G1	653685	Bacillus subtilis group
0.00	2	2	7	6	S	1423	Bacillus subtilis
0.00	1	0	2	2	G1	1792192	Bacillus altitudinis complex
0.00	1	1	2	2	S	293387	Bacillus altitudinis
0.00	2	0	70	58	G	400634	Lysinibacillus
0.00	2	0	27	23	G1	2636778	unclassified Lysinibacillus
0.00	1	1	10	10	S	2892541	Lysinibacillus sp. CD3-6
0.00	1	1	7	4	S	2936682	Lysinibacillus sp. Ag94
0.00	1	0	16	4	G	2651279	Pradoshia
0.00	1	0	16	4	G1	2651280	unclassified Pradoshia
0.00	1	1	16	4	S	2651284	Pradoshia sp. D12
0.00	1	0	77	70	G	2800373	Priestia
0.00	1	1	8	7	S	1402861	Priestia filamentosa
0.00	1	0	9	9	G	2837485	Evansella
0.00	1	0	6	6	S	1413	Evansella cellulosilytica
0.00	1	1	6	6	S1	649639	Evansella cellulosilytica DSM 2522
0.00	1	0	17	10	G	2837503	Gottfriedia
0.00	1	1	17	10	S	371036	Gottfriedia acidiceleris
0.00	1	1	34	27	G	84406	Virgibacillus
0.00	1	0	8	8	G	129337	Geobacillus
0.00	1	1	1	1	S	1422	Geobacillus stearothermophilus
0.00	6	0	559	386	F	90964	Staphylococcaceae
0.00	3	2	461	302	G	1279	Staphylococcus
0.00	1	1	84	61	S	1280	Staphylococcus aureus
0.00	2	2	35	30	G	69965	Macrococcus
0.00	1	0	8	7	G	227979	Jeotgalicoccus
0.00	1	1	5	4	S	1461582	Jeotgalicoccus saudimassiliensis
0.00	3	0	82	77	F	186818	Planococcaceae
0.00	2	1	26	24	G	1372	Planococcus
0.00	1	1	6	4	S	1302659	Planococcus versutus
0.00	1	0	8	8	G	648800	Solibacillus
0.00	1	0	7	7	G1	2637870	unclassified Solibacillus
0.00	1	1	7	7	S	2048654	Solibacillus sp. R5-41
0.00	1	0	42	37	F	186820	Listeriaceae
0.00	1	0	37	32	G	1637	Listeria
0.00	1	1	2	2	S	1640	Listeria seeligeri
0.00	1	0	18	9	F	186824	Thermoactinomycetaceae
0.00	1	0	3	3	G	1677050	Novibacillus
0.00	1	1	3	3	S	1471761	Novibacillus thermophilus
0.00	11	0	702	605	O	186826	Lactobacillales
0.00	4	0	306	256	F	33958	Lactobacillaceae
0.00	2	1	19	19	G	1243	Leuconostoc
0.00	1	0	1	1	G1	2685106	unclassified Leuconostoc
0.00	1	1	1	1	S	979982	Leuconostoc sp. C2
0.00	1	0	23	23	G	2742598	Limosilactobacillus
0.00	1	1	15	15	S	1598	Limosilactobacillus reuteri
0.00	1	0	71	29	G	2767887	Ligilactobacillus
0.00	1	0	60	18	S	1624	Ligilactobacillus salivarius
0.00	1	1	1	1	S1	712961	Ligilactobacillus salivarius CECT 5713
0.00	3	0	203	194	F	1300	Streptococcaceae
0.00	2	1	144	139	G	1301	Streptococcus
0.00	1	0	6	6	G1	2608887	unclassified Streptococcus
0.00	1	1	1	1	S	1316412	Streptococcus sp. HSISS3
0.00	1	0	54	51	G	1357	Lactococcus
0.00	1	0	14	12	S	1358	Lactococcus lactis
0.00	1	1	7	5	S1	1360	Lactococcus lactis subsp. lactis
0.00	2	0	146	110	F	81852	Enterococcaceae
0.00	1	0	110	76	G	1350	Enterococcus
0.00	1	1	7	7	S	53346	Enterococcus mundtii
0.00	1	0	5	5	G	51668	Tetragenococcus
0.00	1	1	3	3	S	51669	Tetragenococcus halophilus
0.00	2	0	37	35	F	186828	Carnobacteriaceae
0.00	1	0	3	3	G	29393	Dolosigranulum
0.00	1	1	3	3	S	29394	Dolosigranulum pigrum
0.00	1	0	7	5	G	117563	Granulicatella
0.00	1	1	5	3	S	137732	Granulicatella elegans
0.00	59	0	2102	1731	C	186801	Clostridia
0.00	57	0	1963	1617	O	186802	Eubacteriales
0.00	43	4	1377	1121	F	31979	Clostridiaceae
0.00	38	24	1125	927	G	1485	Clostridium
0.00	6	5	160	125	S	1491	Clostridium botulinum
0.00	1	0	7	7	S1	36827	Clostridium botulinum B
0.00	1	1	6	6	S2	935198	Clostridium botulinum B str. Eklund 17B (NRP)
0.00	1	0	78	74	G1	2614128	unclassified Clostridium
0.00	1	1	6	6	S	2212991	Clostridium sp. AWRP
0.00	1	1	2	2	S	1716543	Clostridium thermarum
0.00	1	1	27	26	S	704125	Clostridium gelidum
0.00	1	1	12	11	S	46867	Clostridium chauvoei
0.00	1	1	23	22	S	36745	Clostridium saccharoperbutylacetonicum
0.00	1	1	103	90	S	1502	Clostridium perfringens
0.00	1	1	47	27	S	1501	Clostridium pasteurianum
0.00	1	1	6	6	S	1494	Clostridium cochlearium
0.00	1	0	9	9	G	44258	Caloramator
0.00	1	0	9	9	G1	2629145	unclassified Caloramator
0.00	1	1	9	9	S	2576307	Caloramator sp. E03
0.00	6	0	199	169	F	186804	Peptostreptococcaceae
0.00	5	1	99	76	G	1870884	Clostridioides
0.00	4	4	63	43	S	1496	Clostridioides difficile
0.00	1	0	25	24	G	1849828	Paeniclostridium
0.00	1	1	25	24	S	1505	Paeniclostridium sordellii
0.00	5	0	161	139	F	186803	Lachnospiraceae
0.00	2	0	19	19	G	1843210	Anaerocolumna
0.00	1	1	5	5	S	1727145	Anaerocolumna chitinilytica
0.00	1	1	5	5	S	2696063	Anaerocolumna sedimenticola
0.00	1	0	1	1	G	28050	Lachnospira
0.00	1	1	1	1	S	39485	Lachnospira eligens
0.00	1	0	7	7	G	2719313	Enterocloster
0.00	1	1	5	5	S	208479	Enterocloster bolteae
0.00	1	0	15	13	G	1506553	Lachnoclostridium
0.00	1	1	1	1	S	1871021	Lachnoclostridium phocaeense
0.00	2	0	63	61	F	216572	Oscillospiraceae
0.00	1	0	2	2	G	2304693	Pseudoclostridium
0.00	1	1	2	2	S	84032	Pseudoclostridium thermosuccinogenes
0.00	1	0	10	9	G	1508657	Ruminiclostridium
0.00	1	1	7	7	S	2488810	Ruminiclostridium herbifermentans
0.00	1	0	26	20	F	2937909	Desulfitobacteriaceae
0.00	1	0	12	11	G	79206	Desulfosporosinus
0.00	1	0	2	2	S	339862	Desulfosporosinus youngiae
0.00	1	1	2	2	S1	768710	Desulfosporosinus youngiae DSM 17734
0.00	1	0	93	70	O	68295	Thermoanaerobacterales
0.00	1	0	51	39	F	543371	Thermoanaerobacterales Family III. Incertae Sedis
0.00	1	0	24	21	G	28895	Thermoanaerobacterium
0.00	1	0	12	9	G1	2622527	unclassified Thermoanaerobacterium
0.00	1	1	12	9	S	1550240	Thermoanaerobacterium sp. RBIITD
0.00	1	0	6	6	O	2770089	Thermosediminibacterales
0.00	1	0	6	6	F	2770092	Tepidanaerobacteraceae
0.00	1	0	4	4	G	499228	Tepidanaerobacter
0.00	1	0	4	4	S	499229	Tepidanaerobacter acetatoxydans
0.00	1	1	4	4	S1	1209989	Tepidanaerobacter acetatoxydans Re1
0.00	1	0	117	103	C	1737404	Tissierellia
0.00	1	0	100	88	O	1737405	Tissierellales
0.00	1	0	8	6	F	2848916	Thermohalobacteraceae
0.00	1	0	8	6	G	171003	Caloranaerobacter
0.00	1	1	8	6	S	116090	Caloranaerobacter azorensis
0.00	7	0	483	419	D2	1798711	Cyanobacteria/Melainabacteria group
0.00	7	0	483	419	P	1117	Cyanobacteria
0.00	3	1	237	190	O	1161	Nostocales
0.00	1	0	102	90	F	1162	Nostocaceae
0.00	1	1	76	70	G	1177	Nostoc
0.00	1	0	51	43	F	2661849	Calotrichaceae
0.00	1	0	51	43	G	1186	Calothrix
0.00	1	1	30	28	G1	2619626	unclassified Calothrix
0.00	2	0	75	72	O	1890424	Synechococcales
0.00	1	0	2	2	F	1890431	Chamaesiphonaceae
0.00	1	0	2	2	G	217161	Chamaesiphon
0.00	1	0	2	2	S	1173032	Chamaesiphon minutus
0.00	1	1	2	2	S1	1173020	Chamaesiphon minutus PCC 6605
0.00	1	0	38	36	F	2881426	Prochlorococcaceae
0.00	1	0	33	31	G	1218	Prochlorococcus
0.00	1	0	24	22	S	1219	Prochlorococcus marinus
0.00	1	1	4	4	S1	167542	Prochlorococcus marinus str. MIT 9515
0.00	1	0	10	10	P1	1983111	unclassified Cyanobacteria
0.00	1	1	5	5	S	1763363	cyanobacterium endosymbiont of Rhopalodia gibberula
0.00	1	0	23	18	O	2881377	Pseudanabaenales
0.00	1	0	10	9	F	1890438	Leptolyngbyaceae
0.00	1	0	7	6	G	47251	Leptolyngbya
0.00	1	1	4	3	S	1184	Leptolyngbya boryana
0.00	6	0	499	447	P	544448	Tenericutes
0.00	6	0	454	402	C	31969	Mollicutes
0.00	4	0	165	146	O	186328	Entomoplasmatales
0.00	4	0	134	116	F	2131	Spiroplasmataceae
0.00	4	0	134	116	G	2132	Spiroplasma
0.00	1	1	19	7	S	216946	Spiroplasma turonicum
0.00	1	0	7	7	S	47834	Spiroplasma kunkelii
0.00	1	1	7	7	S1	273035	Spiroplasma kunkelii CR2-3x
0.00	1	0	5	4	S	216933	Spiroplasma chrysopicola
0.00	1	1	5	4	S1	1276227	Spiroplasma chrysopicola DF-1
0.00	1	0	6	6	S	216936	Spiroplasma diminutum
0.00	1	1	6	6	S1	1276221	Spiroplasma diminutum CUAS-1
0.00	2	0	254	226	O	2085	Mycoplasmatales
0.00	2	0	254	226	F	2092	Mycoplasmataceae
0.00	1	0	2	2	G	295595	Candidatus Hepatoplasma
0.00	1	0	2	2	S	295596	Candidatus Hepatoplasma crinochetorum
0.00	1	1	2	2	S1	1427984	Candidatus Hepatoplasma crinochetorum Av
0.00	1	0	82	80	G	2767358	Mycoplasmopsis
0.00	1	1	5	5	S	55603	Mycoplasmopsis caviae
0.00	2	0	69	66	P	1297	Deinococcus-Thermus
0.00	2	0	69	66	C	188787	Deinococci
0.00	2	0	45	44	O	118964	Deinococcales
0.00	2	0	45	44	F	183710	Deinococcaceae
0.00	2	0	45	44	G	1298	Deinococcus
0.00	1	1	2	2	S	2489213	Deinococcus psychrotolerans
0.00	1	0	4	4	S	309887	Deinococcus maricopensis
0.00	1	1	4	4	S1	709986	Deinococcus maricopensis DSM 21211
0.00	45	0	2964	2447	D1	1783270	FCB group
0.00	45	0	2957	2440	D2	68336	Bacteroidetes/Chlorobi group
0.00	45	0	2949	2433	P	976	Bacteroidetes
0.00	25	0	2050	1644	C	117743	Flavobacteriia
0.00	25	0	2050	1644	O	200644	Flavobacteriales
0.00	14	0	1416	1112	F	49546	Flavobacteriaceae
0.00	5	0	382	314	G	237	Flavobacterium
0.00	2	0	152	119	G1	196869	unclassified Flavobacterium
0.00	1	1	6	6	S	1871076	Flavobacterium sp. IGB 4-14
0.00	1	1	3	3	S	2739062	Flavobacterium sp. M31R6
0.00	1	1	10	8	S	2183896	Flavobacterium crocinum
0.00	1	1	8	8	S	1784713	Flavobacterium arcticum
0.00	1	1	5	5	S	1678728	Flavobacterium kingsejongi
0.00	2	0	58	47	G	1016	Capnocytophaga
0.00	2	0	8	7	G1	2640652	unclassified Capnocytophaga
0.00	1	1	3	2	S	1316596	Capnocytophaga sp. oral taxon 878
0.00	1	1	1	1	S	1945658	Capnocytophaga sp. H4358
0.00	1	0	19	16	G	363408	Nonlabens
0.00	1	1	2	2	S	323273	Nonlabens tegetincola
0.00	1	0	10	10	G	444459	Flagellimonas
0.00	1	0	10	10	G1	2644544	unclassified Flagellimonas
0.00	1	1	7	7	S	2905121	Flagellimonas sp. HMM57
0.00	1	0	12	10	G	326319	Dokdonia
0.00	1	0	9	7	G1	2615033	unclassified Dokdonia
0.00	1	1	4	4	S	2173169	Dokdonia sp. Dokd-P16
0.00	1	0	19	13	G	252356	Maribacter
0.00	1	1	2	2	S	1178778	Maribacter cobaltidurans
0.00	1	0	49	42	G	104267	Tenacibaculum
0.00	1	1	11	6	G1	2635139	unclassified Tenacibaculum
0.00	1	0	177	166	G	52959	Polaribacter
0.00	1	1	15	15	S	1774273	Polaribacter vadi
0.00	1	0	37	36	G	76831	Myroides
0.00	1	1	5	5	S	2562892	Myroides albus
0.00	10	0	506	425	F	2762318	Weeksellaceae
0.00	5	0	361	306	F1	2782232	Chryseobacterium group
0.00	5	0	336	281	G	59732	Chryseobacterium
0.00	3	0	119	107	G1	2593645	unclassified Chryseobacterium
0.00	1	1	5	5	S	1721091	Chryseobacterium sp. IHB B 17019
0.00	1	1	2	2	S	1871047	Chryseobacterium sp.
0.00	1	1	1	1	S	1932669	Chryseobacterium sp. JV274
0.00	1	1	9	9	S	558152	Chryseobacterium piperi
0.00	1	1	7	7	S	1493872	Chryseobacterium shandongense
0.00	2	0	14	13	G	34084	Riemerella
0.00	2	2	14	13	S	34085	Riemerella anatipestifer
0.00	2	0	80	59	G	308865	Elizabethkingia
0.00	1	1	15	13	S	238	Elizabethkingia meningoseptica
0.00	1	1	7	7	S	172045	Elizabethkingia miricola
0.00	1	0	18	14	G	1778601	Apibacter
0.00	1	0	13	9	G1	2630820	unclassified Apibacter
0.00	1	1	1	1	S	2704651	Apibacter sp. ESL0404
0.00	1	0	102	86	F	39782	Blattabacteriaceae
0.00	1	0	102	86	G	34098	Blattabacterium
0.00	1	0	6	6	G1	2647581	unclassified Blattabacterium
0.00	1	1	3	3	S	1316444	Blattabacterium sp. (Nauphoeta cinerea)
0.00	7	0	234	214	C	768503	Cytophagia
0.00	7	0	234	214	O	768507	Cytophagales
0.00	4	0	64	61	F	1853232	Hymenobacteraceae
0.00	3	0	37	37	G	89966	Hymenobacter
0.00	2	0	21	21	G1	2615202	unclassified Hymenobacter
0.00	1	1	2	2	S	2933777	Hymenobacter sp. 5516S-25
0.00	1	1	2	2	S	2932248	Hymenobacter sp. 5116S-3
0.00	1	1	4	4	S	2607656	Hymenobacter busanensis
0.00	1	0	11	9	G	299566	Adhaeribacter
0.00	1	1	6	6	S	2086471	Adhaeribacter swui
0.00	1	0	23	21	F	89373	Cytophagaceae
0.00	1	0	15	13	G	107	Spirosoma
0.00	1	1	2	2	S	2057025	Spirosoma pollinicola
0.00	1	0	31	29	F	563798	Cyclobacteriaceae
0.00	1	0	14	12	G	390846	Echinicola
0.00	1	1	2	2	S	2591634	Echinicola soli
0.00	1	0	13	13	F	1937968	Bernardetiaceae
0.00	1	0	13	13	G	1937972	Bernardetia
0.00	1	0	13	13	S	999	Bernardetia litoralis
0.00	1	1	13	13	S1	880071	Bernardetia litoralis DSM 6794
0.00	6	0	342	296	C	200643	Bacteroidia
0.00	6	0	300	268	O	171549	Bacteroidales
0.00	3	0	124	116	F	815	Bacteroidaceae
0.00	3	1	99	92	G	816	Bacteroides
0.00	1	1	4	4	S	28111	Bacteroides eggerthii
0.00	1	1	8	8	S	291644	Bacteroides salyersiae
0.00	3	0	93	69	F	171552	Prevotellaceae
0.00	3	0	93	69	G	838	Prevotella
0.00	1	1	2	2	S	28129	Prevotella denticola
0.00	1	1	14	14	S	28131	Prevotella intermedia
0.00	1	0	21	16	G1	2638335	unclassified Prevotella
0.00	1	0	6	4	S	652716	Prevotella sp. oral taxon 299
0.00	1	1	6	4	S1	575614	Prevotella sp. oral taxon 299 str. F0039
0.00	5	0	198	160	C	117747	Sphingobacteriia
0.00	5	0	198	160	O	200666	Sphingobacteriales
0.00	5	0	198	160	F	84566	Sphingobacteriaceae
0.00	3	0	69	66	G	28453	Sphingobacterium
0.00	2	1	29	29	G1	2609468	unclassified Sphingobacterium
0.00	1	1	2	2	S	2557994	Sphingobacterium sp. CZ-2
0.00	1	1	1	1	S	459529	Sphingobacterium siyangense
0.00	1	0	74	50	G	84567	Pedobacter
0.00	1	0	16	14	G1	2628915	unclassified Pedobacter
0.00	1	1	2	2	S	2578106	Pedobacter sp. KBS0701
0.00	1	0	8	8	G	376469	Olivibacter
0.00	1	0	8	8	G1	2632301	unclassified Olivibacter
0.00	1	1	4	4	S	2592345	Olivibacter sp. LS-1
0.00	2	0	103	99	C	1853228	Chitinophagia
0.00	2	0	103	99	O	1853229	Chitinophagales
0.00	2	0	103	99	F	563835	Chitinophagaceae
0.00	1	0	8	8	G	2698688	Paraflavitalea
0.00	1	1	8	8	S	2315862	Paraflavitalea soli
0.00	1	0	3	3	G	2812019	Pseudocnuella
0.00	1	1	3	3	S	2502779	Pseudocnuella soli
0.00	5	0	308	281	P	32066	Fusobacteria
0.00	5	0	308	281	C	203490	Fusobacteriia
0.00	5	0	308	281	O	203491	Fusobacteriales
0.00	3	0	97	89	F	1129771	Leptotrichiaceae
0.00	2	0	74	66	G	32067	Leptotrichia
0.00	1	0	5	5	S	40542	Leptotrichia buccalis
0.00	1	1	5	5	S1	523794	Leptotrichia buccalis C-1013-b
0.00	1	1	19	16	S	157687	Leptotrichia wadei
0.00	1	0	12	12	G	32068	Sebaldella
0.00	1	0	12	12	S	826	Sebaldella termitidis
0.00	1	1	12	12	S1	526218	Sebaldella termitidis ATCC 33386
0.00	2	0	211	192	F	203492	Fusobacteriaceae
0.00	2	1	197	181	G	848	Fusobacterium
0.00	1	0	10	10	S	850	Fusobacterium mortiferum
0.00	1	1	10	10	S1	469616	Fusobacterium mortiferum ATCC 9817
0.00	3	0	289	269	P	203691	Spirochaetes
0.00	3	0	289	269	C	203692	Spirochaetia
0.00	2	0	79	69	O	1643686	Brachyspirales
0.00	2	0	79	69	F	143786	Brachyspiraceae
0.00	2	0	79	69	G	29521	Brachyspira
0.00	2	2	26	22	S	52584	Brachyspira pilosicoli
0.00	1	0	151	145	O	136	Spirochaetales
0.00	1	0	89	86	F	1643685	Borreliaceae
0.00	1	0	32	31	G	64895	Borreliella
0.00	1	1	2	2	S	498741	Borreliella finlandensis
0.00	2	0	170	161	D1	1783257	PVC group
0.00	1	0	120	112	P	203682	Planctomycetes
0.00	1	0	97	93	C	203683	Planctomycetia
0.00	1	0	14	14	O	2691356	Isosphaerales
0.00	1	0	14	14	F	1763524	Isosphaeraceae
0.00	1	0	6	6	G	1511635	Aquisphaera
0.00	1	1	6	6	S	406548	Aquisphaera giovannonii
0.00	1	0	27	26	P	204428	Chlamydiae
0.00	1	0	27	26	C	204429	Chlamydiia
0.00	1	0	10	10	O	1963360	Parachlamydiales
0.00	1	0	5	5	F	92713	Parachlamydiaceae
0.00	1	0	1	1	G	112987	Neochlamydia
0.00	1	0	1	1	G1	2643326	unclassified Neochlamydia
0.00	1	1	1	1	S	1353976	Neochlamydia sp. S13
0.00	1	0	44	41	P	200918	Thermotogae
0.00	1	0	44	41	C	188708	Thermotogae
0.00	1	0	17	16	O	1643947	Petrotogales
0.00	1	0	17	16	F	1643949	Petrotogaceae
0.00	1	0	4	4	G	28236	Petrotoga
0.00	1	0	4	4	S	69499	Petrotoga mobilis
0.00	1	1	4	4	S1	403833	Petrotoga mobilis SJ95
0.00	4	0	555	450	D	2157	Archaea
0.00	2	0	361	295	P	28890	Euryarchaeota
0.00	1	0	149	98	P1	2283794	Methanomada group
0.00	1	0	68	40	C	183939	Methanococci
0.00	1	0	68	40	O	2182	Methanococcales
0.00	1	0	25	21	F	196117	Methanocaldococcaceae
0.00	1	0	23	19	G	196118	Methanocaldococcus
0.00	1	0	7	7	G1	2641196	unclassified Methanocaldococcus
0.00	1	1	4	4	S	644281	Methanocaldococcus sp. FS406-22
0.00	1	0	189	178	P1	2290931	Stenosarchaea group
0.00	1	0	109	102	C	224756	Methanomicrobia
0.00	1	0	82	78	O	94695	Methanosarcinales
0.00	1	0	82	78	F	2206	Methanosarcinaceae
0.00	1	0	4	4	G	2225	Methanococcoides
0.00	1	0	2	2	S	29291	Methanococcoides burtonii
0.00	1	1	2	2	S1	259564	Methanococcoides burtonii DSM 6242
0.00	1	0	162	131	D1	1783275	TACK group
0.00	1	0	106	80	P	28889	Crenarchaeota
0.00	1	0	106	80	C	183924	Thermoprotei
0.00	1	0	11	9	O	114380	Desulfurococcales
0.00	1	0	10	8	F	2272	Desulfurococcaceae
0.00	1	0	8	6	G	2279	Staphylothermus
0.00	1	0	5	4	S	84599	Staphylothermus hellenicus
0.00	1	1	5	4	S1	591019	Staphylothermus hellenicus DSM 12710
0.00	1	0	8	8	D1	1935183	Asgard group
0.00	1	0	8	8	P	1655434	Candidatus Lokiarchaeota
0.00	1	0	8	8	G	2732160	Candidatus Prometheoarchaeum
0.00	1	1	8	8	S	2594042	Candidatus Prometheoarchaeum syntrophicum
0.00	6	0	266	241	D	10239	Viruses
0.00	3	0	108	94	D1	2731341	Duplodnaviria
0.00	3	0	108	94	K	2731360	Heunggongvirae
0.00	3	0	87	77	P	2731618	Uroviricota
0.00	3	0	87	77	C	2731619	Caudoviricetes
0.00	1	0	1	1	G	2560086	Alcyoneusvirus
0.00	1	0	1	1	S	2560545	Alcyoneusvirus RaK2
0.00	1	1	1	1	S1	1147094	Klebsiella phage vB_KleM_RaK2
0.00	1	0	11	11	O	1978007	Crassvirales
0.00	1	1	1	1	S	2772065	crAssphage cr3_1
0.00	1	1	2	2	G	2843430	Nevevirus
0.00	2	0	45	44	D1	2559587	Riboviria
0.00	2	0	38	37	K	2732396	Orthornavirae
0.00	2	0	30	29	P	2732408	Pisuviricota
0.00	2	0	30	29	C	2732506	Pisoniviricetes
0.00	2	0	26	25	O	76804	Nidovirales
0.00	2	0	24	24	O1	2499399	Cornidovirineae
0.00	2	0	24	24	F	11118	Coronaviridae
0.00	2	0	24	24	F1	2501931	Orthocoronavirinae
0.00	2	0	23	23	G	694002	Betacoronavirus
0.00	2	0	23	23	G1	2509511	Sarbecovirus
0.00	2	1	14	14	S	694009	Severe acute respiratory syndrome-related coronavirus
0.00	1	1	8	8	S1	2697049	Severe acute respiratory syndrome coronavirus 2
0.00	1	0	8	7	F	2946196	Polydnaviriformidae
0.00	1	0	4	4	G	2946836	Bracoviriform
0.00	1	1	4	4	S	2083300	Bracoviriform facetosae
0.00	3	0	10	8	R1	2787854	other entries
0.00	3	3	10	8	R2	28384	other sequences
